# Supplementary material for: Tissue-wide genetic and cellular landscape shapes the execution of sequential PRC2 functions in neural stem cell lineage progression
Source: Sci Adv. 2022 Nov 2;8(44):eabq1263. doi: 10.1126/sciadv.abq1263 (PMC9629739; doi:10.1126/sciadv.abq1263)
Supplement: Supplementary file 2 — Data tables S1 to S4 [file sciadv.abq1263_data_tables_s1_to_s4.zip]

Archive with 4 entries (4 files):
- sciadv.abq1263_data_table_s1.xlsx
- sciadv.abq1263_data_table_s2.xlsx
- sciadv.abq1263_data_table_s3.xlsx
- sciadv.abq1263_data_table_s4.xlsx
