# Supplementary material for: Tissue-wide genetic and cellular landscape shapes the execution of sequential PRC2 functions in neural stem cell lineage progression
Source: Sci Adv. 2022 Nov 2;8(44):eabq1263. doi: 10.1126/sciadv.abq1263 (PMC9629739; doi:10.1126/sciadv.abq1263)
Supplement: Supplementary file 2 — Data tables S1 to S4 [file sciadv.abq1263_data_tables_s1_to_s4.zip › sciadv.abq1263_data_table_s1.xlsx]

## Sheet: DEG.E12_cKO_wt
baseMean

## Sheet: DEG.E13_cKO_wt
symbol

## Sheet: DEG.E16_cKO_wt
baseMean

## Sheet: DEG.P0_cKO_wt
baseMean

## Sheet: DEG.E12_het_wt
baseMean

## Sheet: DEG.E13_het_wt
symbol

## Sheet: DEG.E16_het_wt
baseMean

## Sheet: DEG.P0_het_wt
baseMean

## Sheet: DEG.E12_cKO_het
baseMean

## Sheet: DEG.E13_cKO_het
baseMean

[truncated: 12 more sheets: DEG.E16_cKO_het, DEG.P0_cKO_het, GO.cluster.1, GO.cluster.2, GO.cluster.3, GO.cluster.4, GO.cluster.5, GO.cluster.6, GO.cluster.7, GO.cluster.8, GO.cluster.9, GO.cluster.10]
