# Supplementary material for: Tissue-wide genetic and cellular landscape shapes the execution of sequential PRC2 functions in neural stem cell lineage progression
Source: Sci Adv. 2022 Nov 2;8(44):eabq1263. doi: 10.1126/sciadv.abq1263 (PMC9629739; doi:10.1126/sciadv.abq1263)
Supplement: Supplementary file 2 — Data tables S1 to S4 [file sciadv.abq1263_data_tables_s1_to_s4.zip › sciadv.abq1263_data_table_s2.xlsx]

## Sheet: Sheet1
Table S2:	Complete results of astrocyte DEG analysis.
Amberg et al
Tissue-wide Genetic and Cellular Landscape Affects the Execution of Sequential PRC2 Functions in Neural Stem Cell Lineage Progression

## Sheet: P4_astro_mosaic_wt
baseMean	log2FoldChange	lfcSE	stat	pvalue	padj	symbol
241.161	5.99526	0.583919	10.2673	9.89526e-25	1.07275e-20	Crym
57.7484	24.5811	4.08149	6.02258	1.7166e-09	9.30485e-06	Eomes
79.6043	-3.79956	0.656384	-5.78862	7.09686e-09	2.56457e-05	Nkd1
440.344	-1.41751	0.249794	-5.67472	1.38915e-08	3.76494e-05	Notch2
130.106	-2.61376	0.490607	-5.32761	9.95151e-08	0.000215769	Nde1
21.201	8.02548	1.57094	5.10871	3.24372e-07	0.000586085	Hoxb8
340.06	1.62907	0.325313	5.00771	5.50823e-07	0.000853067	Gadd45g
40.3538	-7.92035	1.62263	-4.88119	1.05446e-06	0.00142892	Sfrp5
84.3187	-2.57017	0.536633	-4.78945	1.67241e-06	0.00201451	Gli3
21.9086	8.07529	1.71252	4.71545	2.41176e-06	0.00261459	Rpgrip1
301.186	1.4359	0.30954	4.63882	3.50405e-06	0.00316562	Smox
234.623	-1.72586	0.371017	-4.65169	3.29225e-06	0.00316562	Bcl2
50.0745	-5.69896	1.24163	-4.5899	4.43456e-06	0.00369808	Zkscan2
28.9529	-7.44067	1.65148	-4.50547	6.62274e-06	0.00512837	Lipg
61.1211	-3.743	0.836437	-4.47493	7.64357e-06	0.00552427	Mul1
371.316	-1.25214	0.284857	-4.39568	1.10428e-05	0.00665085	Pgls
42.1721	-5.45178	1.23471	-4.41545	1.00801e-05	0.00665085	Tbc1d4
151.352	-1.51539	0.344242	-4.4021	1.07206e-05	0.00665085	D10Jhu81e
75.2252	-2.43881	0.557395	-4.37538	1.21223e-05	0.00691672	Vps51
777.246	-1.58279	0.367022	-4.31254	1.61392e-05	0.0078511	Crip2
44.3865	-4.88207	1.1339	-4.30556	1.66567e-05	0.0078511	Cmc2
93.6448	-2.38135	0.552453	-4.31051	1.62878e-05	0.0078511	Dalrd3
115.191	-2.67884	0.619441	-4.32461	1.52804e-05	0.0078511	Ilvbl
33.7861	-7.65714	1.79394	-4.26833	1.9694e-05	0.00889593	Polm
29.5073	-7.46381	1.75442	-4.25429	2.09714e-05	0.00909403	Vasn
59.9432	-2.7902	0.658502	-4.2372	2.26324e-05	0.00943684	Acad8
37.1355	-4.87276	1.15972	-4.20167	2.64949e-05	0.0106382	Bag2
237.553	-1.39416	0.334976	-4.16196	3.15533e-05	0.0117955	Elp5
138.948	-2.06189	0.494482	-4.16981	3.04857e-05	0.0117955	Ccdc107
22.6998	-7.09088	1.71423	-4.13648	3.52675e-05	0.0127445	Armc7
25.7218	-7.26512	1.77949	-4.0827	4.45147e-05	0.0132993	Tsen54
46.5459	-4.14805	1.01656	-4.08048	4.49433e-05	0.0132993	Tfap2c
157.237	2.16105	0.529495	4.08135	4.47751e-05	0.0132993	S100b
16.9773	7.69581	1.86971	4.11604	3.8543e-05	0.0132993	Hoxc9
25.5309	-7.26242	1.77506	-4.09136	4.28858e-05	0.0132993	Mok
26.6833	-7.31733	1.79108	-4.08543	4.39945e-05	0.0132993	Rbak
46.187	-2.95162	0.72376	-4.07818	4.539e-05	0.0132993	Tex9
26.1383	-7.28808	1.79185	-4.06736	4.75489e-05	0.0135652	Gpatch4
37.0656	-5.4463	1.34947	-4.03587	5.44009e-05	0.015122	Zfp84
118.102	-1.96041	0.48949	-4.00501	6.20152e-05	0.0157644	Psme1
22.9933	-7.10382	1.7757	-4.00058	6.31868e-05	0.0157644	Ccdc93
73.6733	-2.37499	0.593416	-4.00224	6.27451e-05	0.0157644	Anxa5
135.988	-1.60029	0.40031	-3.99762	6.39825e-05	0.0157644	Fbxo44
592.812	-1.35662	0.337506	-4.01956	5.83082e-05	0.0157644	Id1
245.563	-2.58225	0.647895	-3.9856	6.73106e-05	0.0162159	Fmo1
234.611	-1.86149	0.472682	-3.93815	8.21121e-05	0.0174544	Cbx1
516.629	-0.943268	0.239043	-3.94602	7.94618e-05	0.0174544	Dad1
24.2436	-7.1861	1.82363	-3.94054	8.1297e-05	0.0174544	Grb14
77.3343	-2.01687	0.512068	-3.93868	8.19302e-05	0.0174544	Nsmaf
51.8646	-3.77846	0.956469	-3.95042	7.80136e-05	0.0174544	Dync2h1
86.0846	1.92033	0.485459	3.95571	7.6308e-05	0.0174544	Fam220a
32.4042	-7.60414	1.93844	-3.92281	8.75212e-05	0.0176082	Klf5
19.5721	-6.87356	1.75177	-3.92378	8.71687e-05	0.0176082	Cdyl2
11.27	7.84013	2.00334	3.91353	9.09567e-05	0.0176082	Eda2r
23.4075	-7.13515	1.82131	-3.9176	8.94367e-05	0.0176082	Pnpla7
19.7948	-6.89536	1.76093	-3.91575	9.01236e-05	0.0176082	Trim56
36.331	-5.20609	1.33487	-3.90006	9.61685e-05	0.0179825	Arsk
104.508	-2.38404	0.611297	-3.89996	9.62073e-05	0.0179825	Lrfn4
29.4769	-4.05311	1.04743	-3.86957	0.000109029	0.0195801	Mettl3
412.874	-1.07085	0.276405	-3.87422	0.000106968	0.0195801	Nipsnap2
30.0635	-4.9427	1.27848	-3.86609	0.000110593	0.0195801	Gpn3
34.1436	-6.19899	1.60469	-3.86305	0.000111979	0.0195801	Mad2l1bp
37.622	-3.9252	1.02299	-3.83699	0.000124554	0.0214332	Phka1
57.69	-4.15271	1.08627	-3.82291	0.000131887	0.022098	Crlf2
93.5772	-2.80404	0.733702	-3.82178	0.000132494	0.022098	0610040J01Rik
35.9206	-3.60093	0.947373	-3.80097	0.000144133	0.0236749	Ints12
279.449	-1.42322	0.375502	-3.79018	0.000150538	0.0243579	Rasa2
25.0347	-7.22676	1.91936	-3.76518	0.000166426	0.0265327	Gpr156
38.3092	-4.63475	1.23674	-3.74754	0.000178575	0.0276561	Drp2
20.8835	-6.97233	1.85988	-3.74881	0.000177673	0.0276561	Gm19554
19.635	-6.87529	1.83744	-3.74178	0.000182723	0.0279	Adamts19
19.2621	-6.84672	1.83727	-3.72658	0.000194095	0.0292248	Gm20083
20.6333	-6.94538	1.87346	-3.70724	0.000209531	0.0306962	Slc25a26
19.9904	-6.90491	1.8625	-3.70733	0.000209455	0.0306962	Mef2b
156.597	-1.71442	0.466034	-3.67874	0.000234386	0.0338798	Sap30
502.382	-2.58767	0.707743	-3.65623	0.000255947	0.0360354	Serpinf1
79.9331	1.99869	0.546467	3.65747	0.000254716	0.0360354	Snx24
378.079	2.58759	0.712064	3.63393	0.000279136	0.0387963	Slc14a1
16.1357	-6.5942	1.82115	-3.62089	0.000293588	0.0402367	Ccdc30
51.1092	-5.80182	1.60361	-3.61797	0.000296922	0.0402367	Prr5l
34.9959	-3.4973	0.96999	-3.6055	0.000311555	0.0416984	Rab36
264.622	1.19191	0.331332	3.59732	0.000321515	0.0425067	Xbp1
28.7933	-4.85156	1.3519	-3.58871	0.000332323	0.0434062	Tut1
30.3399	-4.92013	1.37664	-3.57402	0.00035154	0.0453696	Pvr
23.7143	-7.14511	2.00309	-3.56705	0.000361022	0.0460452	Acbd4
210.238	1.82935	0.5153	3.55008	0.000385118	0.0485472	Bgn
49.9327	-3.4994	0.988465	-3.54024	0.000399763	0.0494738	Mtg1
14.9072	-6.48071	1.83121	-3.53903	0.000401595	0.0494738	Pex26
17.4923	7.01529	1.98459	3.53487	0.000407974	0.0496949	2610012C04Rik
18.0393	-6.75352	1.91633	-3.5242	0.000424761	0.0511648	Gramd1c
92.5434	1.47326	0.418941	3.51663	0.000437061	0.0515019	Heatr3
134.734	-1.58843	0.451513	-3.51803	0.000434768	0.0515019	Gm6145
68.7113	-3.21759	0.915771	-3.51353	0.000442189	0.051546	Ubiad1
18.0002	-6.74812	1.92255	-3.50998	0.000448144	0.0516843	Ganc
119.594	-1.88516	0.538402	-3.5014	0.000462826	0.0524291	Pdlim7
21.7891	-7.02754	2.00754	-3.50056	0.000464274	0.0524291	Coa4
37.315	-4.19417	1.20154	-3.49066	0.000481834	0.0538512	Pecr
18.8597	8.58773	2.46583	3.4827	0.000496384	0.0543565	Prss50
15.8995	-6.56899	1.88594	-3.48315	0.000495559	0.0543565	Fbxl12
80.6445	-2.33162	0.670961	-3.47504	0.000510776	0.0548382	Rab13
33.2909	-3.98023	1.14556	-3.47447	0.000511859	0.0548382	Dera
19.1468	-6.84137	1.97025	-3.47233	0.000515958	0.0548382	Gm15772
16.6283	-6.633	1.91372	-3.46603	0.000528202	0.05506	Cenpo
496.278	-2.07284	0.598024	-3.46614	0.000527985	0.05506	Pla2g3
284.816	-1.13305	0.327733	-3.45724	0.00054573	0.0563453	Naxe
128.082	-1.50223	0.435423	-3.45004	0.000560494	0.0573237	Tsta3
30.6694	-4.51206	1.30936	-3.44599	0.000568969	0.0576467	Wdr19
131.534	-2.11619	0.616224	-3.43413	0.000594469	0.0596725	Sigmar1
31.947	-3.80346	1.11142	-3.42218	0.000621221	0.0614247	Mef2d
159.361	3.02411	0.884547	3.41882	0.000628922	0.0614247	Tnr
79.0013	-2.04116	0.596873	-3.41975	0.000626783	0.0614247	Tle3
86.9187	-1.61117	0.472579	-3.40931	0.000651276	0.0615497	Timmdc1
59.6886	-2.161	0.633011	-3.41385	0.000640529	0.0615497	Mrps25
387.925	-0.934713	0.274345	-3.40707	0.000656647	0.0615497	Otub1
23.1467	3.21787	0.944691	3.40626	0.000658589	0.0615497	Hps3
103.066	-1.53686	0.450525	-3.41126	0.000646636	0.0615497	Cox19
55.2127	2.89403	0.852818	3.39349	0.000690087	0.0639422	Gdf10
88.5446	1.78968	0.527892	3.39025	0.000698294	0.0641543	Rab3gap2
250.415	-1.77254	0.523261	-3.38748	0.000705368	0.0642596	Plec
52.1482	-5.0329	1.49029	-3.37712	0.00073249	0.0661744	Rcc1l
120.342	2.30894	0.68461	3.37263	0.000744538	0.0667069	Itm2a
25.1296	-5.74368	1.70636	-3.36604	0.000762564	0.0677619	Scfd2
95.9645	-3.38335	1.00757	-3.35793	0.000785297	0.0681072	Rnf166
47.4281	-2.47233	0.735784	-3.36013	0.000779047	0.0681072	Parn
19.0745	-6.8337	2.03342	-3.3607	0.000777456	0.0681072	4930518I15Rik
14.14	-6.39986	1.90876	-3.35289	0.000799716	0.0688073	Nat8f4
310.436	-1.10618	0.331941	-3.33245	0.000860839	0.0725473	Wrb
41.1344	3.6777	1.10386	3.33167	0.00086326	0.0725473	Slit1
17.9054	-6.74937	2.02487	-3.33324	0.000858413	0.0725473	Oxsr1
290.991	0.993185	0.298524	3.32699	0.000877892	0.0726506	Glg1
192.737	-1.51801	0.456023	-3.3288	0.000872215	0.0726506	Cox14
12.7362	-6.25214	1.88788	-3.31172	0.000927255	0.0761543	Ccdc13
88.7737	1.55191	0.469018	3.30885	0.000936801	0.0763599	Mapre3
13.816	-6.37481	1.93619	-3.29244	0.000993205	0.0787812	Cep112
50.2877	-3.92937	1.1932	-3.29314	0.000990744	0.0787812	Mlh1
18.805	-6.82123	2.07349	-3.28973	0.00100284	0.0787812	Col4a4
73.5398	1.60119	0.486234	3.29304	0.000991114	0.0787812	Dtnb
11.9428	-6.16497	1.87329	-3.29098	0.000998395	0.0787812	Eed_del
44.2445	9.81496	2.99012	3.28247	0.00102903	0.0802572	Col14a1
271.122	-1.72748	0.527316	-3.27599	0.00105291	0.0811848	Wdr45b
13.9149	-6.37541	1.94658	-3.27519	0.0010559	0.0811848	Vsig10
91.977	1.65696	0.506792	3.26952	0.00107731	0.0816725	Htra3
52.6569	-1.9452	0.594683	-3.27098	0.00107176	0.0816725	Lyar
97.6396	-1.56101	0.478049	-3.26537	0.00109322	0.0823028	Rufy2
14.8032	-6.46395	1.98488	-3.2566	0.00112754	0.0825926	Galns
374.707	1.00102	0.307075	3.25986	0.00111468	0.0825926	Pnrc1
90.2793	1.37058	0.420743	3.25754	0.00112384	0.0825926	Pcmtd1
28.5701	-2.9795	0.913427	-3.26189	0.00110672	0.0825926	Exoc8
55.8036	1.81664	0.558945	3.25012	0.00115358	0.0830523	Foxp1
94.7066	-1.34376	0.413212	-3.25198	0.00114603	0.0830523	Mrps16
26.3998	-3.89821	1.1997	-3.24932	0.0011568	0.0830523	9430041J12Rik
34.1698	-3.3178	1.02196	-3.24651	0.00116829	0.0833252	Gmnn
12.5775	-6.2324	1.92414	-3.23905	0.00119927	0.0849755	Efcab2
22.7762	-7.09715	2.19254	-3.23696	0.00120812	0.0850471	Wdsub1
16.8997	-6.6552	2.06116	-3.22886	0.00124284	0.0869267	Cnmd
73.5569	-2.10027	0.651098	-3.22573	0.00125652	0.0873203	Fam136a
165.417	1.39037	0.432327	3.21602	0.00129982	0.0891859	Lrrc42
24.4257	-7.19231	2.23565	-3.21711	0.00129491	0.0891859	Ccnf
22.1936	-7.05858	2.20424	-3.20228	0.00136346	0.0925176	Shcbp1
20.0195	-6.90045	2.15514	-3.20186	0.00136545	0.0925176	B3galt4
48.077	-2.42417	0.758136	-3.19754	0.00138605	0.0933125	Cln6
15.8525	8.33223	2.60724	3.19581	0.00139439	0.0933125	Neurod4
218.631	-1.60006	0.502053	-3.18704	0.00143737	0.0955985	Trim47
99.688	-1.95572	0.615397	-3.17797	0.00148309	0.0980375	Etf1
95.2641	-1.32983	0.419204	-3.17228	0.00151249	0.0992025	Ercc1
14.0814	-6.39291	2.01604	-3.17103	0.00151901	0.0992025	Rnf135
44.9714	-3.32706	1.05004	-3.1685	0.0015323	0.0994711	Msh2
140.867	1.57389	0.497066	3.16635	0.00154363	0.0996098	Rnf144a
60.3238	-2.13912	0.680892	-3.14165	0.00168001	0.104672	Trappc6a
163.807	-1.12894	0.359017	-3.14452	0.0016636	0.104672	Pkn2
13.1553	-6.29588	2.00215	-3.14456	0.00166339	0.104672	Pomc
121.565	-2.10651	0.669591	-3.14597	0.00165538	0.104672	Rae1
21.6541	-4.68832	1.49099	-3.14444	0.00166403	0.104672	Zfp689
278.811	-1.08424	0.345087	-3.14195	0.00167827	0.104672	Gas1
16.2971	4.92521	1.56973	3.13762	0.00170324	0.105245	Ptgis
263.332	-1.26303	0.402661	-3.1367	0.00170862	0.105245	Adgrb2
139.964	-1.39015	0.44349	-3.13458	0.00172102	0.10541	Mrps17
49.3905	2.66367	0.850892	3.13045	0.0017454	0.106303	Trp53inp1
92.1908	2.62728	0.840625	3.12539	0.00177571	0.107545	Col2a1
22.4655	-7.07388	2.26474	-3.12348	0.00178728	0.107644	Arc
23.2638	-7.12008	2.28106	-3.12139	0.00180002	0.107648	Bid
185.841	-1.38121	0.442664	-3.12021	0.00180721	0.107648	Sorbs1
212.959	-1.41054	0.45456	-3.10308	0.00191517	0.109002	Adora2b
72.2602	-3.0874	0.99271	-3.11007	0.00187044	0.109002	1810043G02Rik
364.256	-1.33056	0.429025	-3.10136	0.00192634	0.109002	Mboat2
26.8522	-7.33033	2.36407	-3.10072	0.00193048	0.109002	Gng4
536.842	-0.959457	0.308412	-3.11096	0.00186482	0.109002	Lrp4
21.1551	-5.58485	1.79718	-3.10757	0.00188634	0.109002	Ung
18.1496	7.20482	2.32193	3.10294	0.00191606	0.109002	Tmem159
38.2596	-3.1945	1.02988	-3.1018	0.00192348	0.109002	Gpr162
56.4903	-1.93405	0.623332	-3.10276	0.00191726	0.109002	Trp53rka
28.7997	-5.12681	1.65042	-3.10637	0.001894	0.109002	Dnaic1
178.133	1.20825	0.39041	3.09483	0.00196929	0.109063	Cacng4
468.328	0.875247	0.282983	3.09294	0.00198187	0.109063	Vcan
127.971	-2.24681	0.725792	-3.09567	0.00196371	0.109063	Per3
124.383	1.5348	0.495797	3.09563	0.00196396	0.109063	Cab39
97.2585	-1.35746	0.438702	-3.09426	0.00197303	0.109063	Ost4
83.9024	-2.29227	0.742362	-3.08781	0.0020164	0.110313	Slc39a13
588.76	1.60784	0.52142	3.08358	0.00204528	0.110313	Fyn
15.1738	-6.50558	2.1092	-3.08438	0.00203974	0.110313	Moxd1
146.266	-2.32927	0.754663	-3.0865	0.00202528	0.110313	Rabggta
183.143	-1.50723	0.489533	-3.07891	0.00207756	0.111499	Commd6
114.578	-1.97752	0.643474	-3.07319	0.00211781	0.113099	Trp53i13
282.075	-0.981466	0.319641	-3.07053	0.00213681	0.113554	Mgrn1
68.9992	1.69975	0.554005	3.06811	0.00215414	0.113917	Aph1b
91.5839	1.65893	0.541354	3.06442	0.00218095	0.114243	Gtf2b
21.0542	-5.46292	1.78273	-3.06436	0.00218138	0.114243	Gm2061
83.9468	-1.47404	0.481421	-3.06185	0.00219977	0.114653	Ppm1m
235.602	0.913611	0.298836	3.05723	0.00223395	0.115877	Srp72
41.1723	-3.90852	1.28168	-3.04953	0.00229203	0.118323	Qtrt1
12.6053	-6.23097	2.04476	-3.04728	0.00230921	0.118645	2500004C02Rik
39.9466	-2.72746	0.895906	-3.04437	0.00233171	0.119236	Wnk3
365.495	-1.35546	0.445703	-3.04118	0.00235652	0.119939	Sirpa
40.9135	-2.3378	0.769919	-3.03642	0.00239404	0.121279	Gm1821
28.7873	-4.18076	1.37804	-3.03385	0.00241454	0.121749	Fam160a2
82.2931	-1.69916	0.561733	-3.02486	0.00248749	0.124846	Ubl4a
181.378	-0.936264	0.310826	-3.01218	0.0025938	0.129582	Pitpna
39.0085	-2.52234	0.840171	-3.00218	0.00268056	0.132694	Zfand2b
51.2229	-3.06027	1.01897	-3.0033	0.00267065	0.132694	Fam171a2
73.307	-1.58245	0.527494	-2.99993	0.0027004	0.133068	Cep350
19.5395	-6.87064	2.29989	-2.98738	0.0028138	0.138029	Fam19a2
23.0444	-4.49273	1.50496	-2.98529	0.00283313	0.13835	Igsf1
105.57	-1.38697	0.465233	-2.98125	0.00287078	0.13835	Mif
257.643	-1.09326	0.366719	-2.98118	0.00287139	0.13835	Ptpa
55.9252	-1.96323	0.657966	-2.98379	0.00284704	0.13835	1500011K16Rik
523.03	-1.2307	0.413177	-2.97864	0.00289535	0.138887	Dhrs1
38.1581	2.7512	0.92409	2.9772	0.00290891	0.138923	Slc9a7
119.819	1.52463	0.513159	2.97106	0.00296772	0.14111	Cachd1
71.7089	1.35865	0.457793	2.96782	0.00299922	0.141569	Unk
71.9162	1.46287	0.492982	2.96738	0.00300349	0.141569	Exoc5
37.0739	-6.24461	2.11141	-2.95755	0.00310095	0.14553	Rcor2
11.4536	-6.09368	2.06144	-2.95604	0.00311621	0.145616	Nhsl2
189.545	-1.4594	0.49512	-2.94757	0.0032028	0.146532	Sh3gl1
131.427	-1.18785	0.403194	-2.94611	0.00321799	0.146532	Wwc1
190.882	2.05161	0.695929	2.94801	0.00319826	0.146532	Smoc1
154.125	-1.2809	0.434953	-2.94492	0.00323043	0.146532	Dip2b
17.3137	-6.70133	2.27466	-2.94608	0.00321828	0.146532	Gins2
58.2978	2.28777	0.776596	2.94589	0.00322029	0.146532	Tmem145
57.4184	-1.8231	0.617591	-2.95195	0.00315771	0.146532	Cdca4
77.1043	1.27697	0.433831	2.94348	0.00324546	0.1466	Ptpn5
19.0983	-6.84238	2.32851	-2.93852	0.00329787	0.14717	Sla
55.5994	-2.1823	0.742407	-2.93949	0.00328756	0.14717	Bag3
148.811	-1.31728	0.448294	-2.93843	0.0032988	0.14717	Brd7
11.4989	-6.1094	2.08603	-2.92872	0.00340362	0.150555	Dtwd2
76.3624	-2.65169	0.905783	-2.92751	0.00341688	0.150555	Cks1b
24.7574	-3.95919	1.35297	-2.9263	0.00343023	0.150555	Zfp113
23.6046	6.08293	2.07771	2.92771	0.00341471	0.150555	9530059O14Rik
17.5481	-6.71666	2.30142	-2.91849	0.00351731	0.153755	N4bp3
27.862	-3.28025	1.12608	-2.91299	0.00357991	0.155863	Tbkbp1
91.7255	3.35101	1.15118	2.91093	0.00360358	0.156083	Rasl11a
15.9982	-6.58792	2.26386	-2.91005	0.00361376	0.156083	Slc37a2
63.0291	-3.13847	1.08184	-2.90106	0.003719	0.159991	Slc8b1
27.5944	-2.98553	1.03052	-2.89711	0.00376623	0.160747	Gfpt2
18.9204	-6.82188	2.35449	-2.89739	0.00376287	0.160747	Tyk2
42.0318	3.8997	1.34712	2.89484	0.00379349	0.161275	Serpina3n
301.126	-0.961982	0.332603	-2.89228	0.00382451	0.161344	1500009C09Rik
81.2933	2.60164	0.899518	2.89226	0.00382486	0.161344	Pou3f1
12.1021	5.41992	1.87498	2.89065	0.00384442	0.16154	Slc30a3
15.6762	-6.5589	2.27189	-2.88697	0.00388966	0.16281	Snrnp35
31.8205	-3.25455	1.12911	-2.88241	0.00394646	0.163622	Fam160b2
58.5536	1.61625	0.561549	2.87819	0.00399962	0.163622	Ppil3
244.137	-1.20061	0.416998	-2.87918	0.00398711	0.163622	Kars
16.4801	-6.62891	2.30081	-2.88113	0.00396255	0.163622	Neil3
41.8023	2.20166	0.763942	2.88198	0.00395188	0.163622	Prkg1
80.6922	-2.61879	0.90929	-2.88003	0.00397632	0.163622	Tmem150a
41.9101	-2.16821	0.753812	-2.87633	0.00402333	0.163973	Fam76b
119.185	1.47996	0.514895	2.8743	0.00404926	0.164412	Sf3b3
157.528	1.04843	0.364932	2.87296	0.00406647	0.164495	Kcnn3
257.219	1.0968	0.381943	2.87162	0.00408375	0.16458	Cyp2j6
66.186	-1.46395	0.511077	-2.86445	0.00417735	0.167728	Dazap1
15.7373	-6.56499	2.29776	-2.85713	0.00427494	0.170385	Fgd2
18.8747	-6.82353	2.38817	-2.85722	0.00427368	0.170385	Arhgef39
21.5999	-3.76474	1.32164	-2.84853	0.00439218	0.174053	Hhipl1
12.3472	-6.20152	2.17748	-2.84803	0.00439909	0.174053	Lingo3
226.077	0.779721	0.273903	2.8467	0.00441745	0.174144	Sh3glb2
12557.8	-0.851053	0.299402	-2.84251	0.00447598	0.17457	Ncan
134.757	1.03144	0.362679	2.84395	0.00445587	0.17457	Cpt1c
70.7516	-1.90074	0.668694	-2.84247	0.00447657	0.17457	Ccdc136
22.5913	-3.82709	1.3489	-2.83718	0.00455136	0.176219	Arv1
31.9762	-3.32365	1.17119	-2.83784	0.00454193	0.176219	Unc93b1
11.2336	-6.07288	2.14151	-2.8358	0.00457112	0.176354	Sdk1
44.5147	3.03212	1.07143	2.82998	0.0046551	0.178957	Cacna2d1
368.86	1.03092	0.364439	2.8288	0.00467234	0.178985	Ctnnb1
10.9131	-6.02288	2.13247	-2.82436	0.0047375	0.180842	Antxr2
27.4892	-3.31803	1.17644	-2.82041	0.00479629	0.181806	Tpd52l1
19.2389	-4.2154	1.49441	-2.82077	0.00479088	0.181806	Vstm2a
77.4268	1.24577	0.442073	2.81803	0.00483197	0.181887	Smpd4
49.4697	-1.94747	0.69106	-2.8181	0.00483094	0.181887	Entpd5
128.76	-1.27187	0.451938	-2.81425	0.00488911	0.182768	Gatc
39.6971	-2.58057	0.916886	-2.8145	0.00488538	0.182768	Zfp367
111.257	1.28323	0.457043	2.80767	0.00499006	0.185265	Tspan33
28.0798	-3.29081	1.17201	-2.80784	0.00498744	0.185265	Avpi1
62.6813	2.76436	0.987803	2.7985	0.00513409	0.187024	Sipa1l2
109.325	-1.60464	0.573481	-2.79807	0.00514096	0.187024	Tln1
37.9695	2.34065	0.835795	2.8005	0.00510228	0.187024	Rab11fip3
68.8259	-2.71621	0.969763	-2.8009	0.00509606	0.187024	Prdm16
66.2825	1.60156	0.571625	2.80177	0.00508232	0.187024	Tln2
247.851	1.67558	0.598494	2.79966	0.00511566	0.187024	H2-D1
61.1162	-1.93502	0.692007	-2.79625	0.00517	0.187452	Sec24a
16.2597	-4.28161	1.53205	-2.7947	0.00519482	0.187723	AU020206
16.414	-5.09611	1.82491	-2.79252	0.00522996	0.188365	Pcsk5
157.374	1.37893	0.495137	2.78494	0.0053537	0.192184	Nrp1
14.2268	-6.41919	2.30776	-2.78156	0.00540983	0.192365	Dusp14
19.7734	3.71033	1.33294	2.78356	0.00537656	0.192365	Nfkbie
87.9829	-1.50536	0.541217	-2.78143	0.00541198	0.192365	Tbcel
16.1669	-5.18407	1.86647	-2.77747	0.00547833	0.193455	Akap5
15.2557	-4.17657	1.50334	-2.77819	0.00546628	0.193455	Cnnm2
211.188	1.5686	0.564995	2.77631	0.00549794	0.193517	Mfsd2a
98.1965	1.0651	0.384534	2.76984	0.00560842	0.195501	Chuk
129.095	-1.19911	0.432635	-2.77165	0.00557732	0.195501	Usf1
165.539	-1.25382	0.452586	-2.77034	0.00559971	0.195501	Rab9
39.4838	-3.11719	1.12586	-2.76873	0.00562761	0.195541	Slc35g2
22.0775	-3.75547	1.35713	-2.76721	0.0056539	0.195827	Ccdc130
87.0881	-1.9713	0.712824	-2.76548	0.00568399	0.195904	Wdr46
520.582	-0.841562	0.304362	-2.765	0.00569224	0.195904	Atp6v0b
20.097	-6.9088	2.50133	-2.76205	0.00574395	0.197057	Slc22a3
17.1999	-6.69112	2.42579	-2.75832	0.00580985	0.198689	Smim1
97.8745	1.29008	0.468994	2.75073	0.00594633	0.200823	Zmiz2
130.388	1.18505	0.430814	2.75073	0.00594628	0.200823	Ppp2r3a
137.457	1.69479	0.61602	2.75119	0.00593793	0.200823	Rnf149
21.0243	-6.97384	2.5349	-2.75113	0.00593908	0.200823	Plcxd3
41.319	-2.31823	0.845166	-2.74293	0.00608941	0.20397	Trmt6
13.5608	-6.34975	2.31525	-2.74257	0.00609597	0.20397	Lins1
52.4487	1.77854	0.648246	2.74362	0.00607657	0.20397	Cend1
49.3848	1.92155	0.701019	2.74108	0.00612372	0.204268	D5Ertd579e
46.6155	2.43298	0.887953	2.73999	0.00614417	0.204322	Calcrl
50.2835	1.74748	0.638616	2.73636	0.0062123	0.205956	Sfrp2
122.71	-1.19047	0.435729	-2.73213	0.00629268	0.207985	Tspan14
37.155	3.09324	1.13336	2.72927	0.00634746	0.209158	Dock9
30.7372	-4.3862	1.60819	-2.72741	0.0063834	0.209173	Pqlc2
41.8043	3.30651	1.2124	2.72725	0.00638652	0.209173	Cox6b2
18.3212	-6.77587	2.48789	-2.72354	0.00645867	0.210899	Dmrta2os
715.987	0.681023	0.251176	2.71134	0.00670114	0.212255	Calr
93.5477	1.6405	0.605641	2.7087	0.00675473	0.212255	Gtf2h1
38.1678	-3.06423	1.12891	-2.71432	0.00664117	0.212255	Myh9
28.7497	-4.1474	1.52702	-2.71601	0.00660731	0.212255	Zdhhc13
48.8255	1.58933	0.586105	2.71168	0.00669437	0.212255	Col4a5
61.4836	-1.96288	0.724482	-2.70935	0.0067415	0.212255	Zfp609
17.9575	-6.74558	2.48616	-2.71326	0.00666256	0.212255	Rnf150
138.964	-0.959772	0.353197	-2.71739	0.00657998	0.212255	Lonp2
13.5539	-6.34997	2.33639	-2.71785	0.00657066	0.212255	Ccdc71
171.3	1.40733	0.519052	2.71135	0.00670093	0.212255	Sez6l
159.213	1.01239	0.37263	2.71688	0.00658999	0.212255	Gmfb
46.8315	-3.18549	1.17145	-2.71929	0.00654231	0.212255	Spc24
18.0599	-4.12648	1.52303	-2.70939	0.00674079	0.212255	Dph1
69.8314	-1.94618	0.719672	-2.70426	0.00684564	0.21449	Cenpq
32.5666	4.75514	1.76092	2.70037	0.00692624	0.21515	Snhg11
69.703	-1.34669	0.498598	-2.70094	0.00691431	0.21515	Yod1
19.3489	3.25377	1.20426	2.70188	0.00689492	0.21515	Shisa6
71.6791	1.72594	0.639464	2.69903	0.00695412	0.215399	Ccdc94
360.586	-0.845398	0.313575	-2.696	0.00701783	0.216667	Idh3g
25.5462	-3.20538	1.1893	-2.69518	0.00703505	0.216667	Prpf3
21.249	-3.72268	1.3818	-2.69409	0.00705811	0.216762	Rbm20
37.2346	-2.24294	0.833789	-2.69006	0.00714395	0.218778	Foxk2
27.5192	4.09531	1.52395	2.6873	0.00720319	0.219971	St14
119.841	0.993364	0.369985	2.68488	0.00725564	0.220332	Serinc3
78.5639	1.2647	0.470905	2.68568	0.00723824	0.220332	Slc7a6os
38.0965	-2.24325	0.83728	-2.67922	0.00737947	0.220997	Nbas
814.34	-0.661856	0.24685	-2.68121	0.00733561	0.220997	Sod1
12.5741	-6.2412	2.32875	-2.68006	0.00736079	0.220997	Nfatc4
57.3949	1.84557	0.688402	2.68095	0.00734125	0.220997	Zfp280d
21.8492	5.48988	2.04823	2.68031	0.0073554	0.220997	Plpp2
85.3476	-1.87776	0.702188	-2.67416	0.00749175	0.223126	Nqo1
79.19	1.60908	0.601629	2.67454	0.00748323	0.223126	Cybrd1
41.9339	-2.41993	0.905985	-2.67105	0.00756141	0.224584	Impa2
73.16	-2.56713	0.962649	-2.66673	0.00765921	0.226867	Arl6ip4
481.914	1.03101	0.387227	2.66255	0.00775517	0.228695	Tspan6
47.9995	-2.31022	0.867784	-2.6622	0.00776311	0.228695	AW011738
42.7028	-2.734	1.02833	-2.65867	0.00784495	0.23048	5530601H04Rik
25.0025	-3.9449	1.48491	-2.65665	0.0078921	0.231239	Fahd1
423.741	-0.679318	0.255863	-2.65501	0.00793066	0.231491	Ptp4a2
70.4837	-1.64333	0.61908	-2.65447	0.00794341	0.231491	Kdm2b
260.02	0.817731	0.308977	2.64658	0.00813108	0.233543	Acly
18.8135	3.70545	1.40029	2.64621	0.00814001	0.233543	Ppp1r13b
34.7803	-3.92703	1.48168	-2.65039	0.00803985	0.233543	Polr3c
11.3126	-6.0762	2.2963	-2.64608	0.00814309	0.233543	Rims4
15.7384	-3.92686	1.4834	-2.6472	0.00811615	0.233543	Zfp438
42.9557	-3.4342	1.29696	-2.64788	0.00809973	0.233543	Ankrd29
26.7667	-3.26539	1.23537	-2.64325	0.00821145	0.234264	Zswim7
38.2399	-3.96841	1.50115	-2.64358	0.00820339	0.234264	Pter
235.495	1.13932	0.431482	2.64049	0.00827864	0.235561	Eif4g3
379.246	-0.943287	0.357608	-2.63777	0.00834543	0.23684	C130071C03Rik
219.138	-1.69189	0.642185	-2.63458	0.00842404	0.237208	Cnih2
56.3319	-1.88654	0.71574	-2.6358	0.00839403	0.237208	Ripor1
51.6771	2.00262	0.759992	2.63506	0.00841232	0.237208	Stxbp6
61.3109	-1.86286	0.707604	-2.63263	0.0084726	0.237957	Itfg2
13.0803	-4.87225	1.85307	-2.62929	0.0085564	0.23969	Zfp407
78.2961	-1.78364	0.679055	-2.62665	0.00862307	0.239699	Ephx2
88.1396	-2.2653	0.861998	-2.62796	0.00858984	0.239699	B4galt2
249.034	1.64083	0.624616	2.62693	0.00861579	0.239699	Piezo2
13.4965	-6.34092	2.41843	-2.62192	0.00874367	0.24243	Wdr55
38.353	-2.88629	1.10162	-2.62004	0.00879205	0.242531	Prps2
18.5102	-4.14104	1.58044	-2.62018	0.00878824	0.242531	Eno3
49.2234	2.44169	0.932321	2.61893	0.0088205	0.242698	Prr36
17.9922	-3.43285	1.31177	-2.61697	0.0088715	0.243483	Pigl
205.647	1.44808	0.55462	2.61094	0.00902927	0.245954	Phax
12.7137	-6.2584	2.39936	-2.60836	0.00909766	0.245954	St8sia5
38.1463	-1.91107	0.731833	-2.61135	0.0090185	0.245954	Casp6
11.7854	-6.14686	2.35634	-2.60865	0.00908994	0.245954	Zkscan14
205.639	0.863636	0.330793	2.6108	0.00903298	0.245954	Sox5
72.1714	1.27496	0.488497	2.60996	0.00905539	0.245954	Skida1
12.2718	-6.20694	2.38236	-2.60537	0.00917748	0.247495	Enkur
80.2006	-2.53712	0.974481	-2.60356	0.00922612	0.247575	Fbxo9
51.7148	2.18607	0.839508	2.60399	0.00921458	0.247575	Gp1bb
12.2729	-4.78108	1.84106	-2.59692	0.00940647	0.251791	Zfp53
15.3996	-4.98143	1.91922	-2.59556	0.00944381	0.252168	Mlxipl
35.6651	2.36208	0.912043	2.58988	0.00960085	0.255732	Usp38
44.2833	-8.05349	3.11611	-2.58447	0.00975287	0.258175	Pimreg
54.2711	-1.74701	0.676067	-2.58408	0.00976403	0.258175	Mcrip2
22.0321	-3.32637	1.28666	-2.58528	0.00972995	0.258175	Rpap2
35.1052	-2.33087	0.902773	-2.58191	0.00982561	0.259171	Zfp800
101.504	1.31692	0.510491	2.57971	0.00988841	0.260195	Fam120c
104.251	1.05914	0.411214	2.57565	0.0100051	0.260735	Ppp6c
151.294	-0.885699	0.3438	-2.57621	0.00998912	0.260735	Szrd1
74.1862	-1.88023	0.729965	-2.57579	0.0100012	0.260735	Cyp4f15
12.7464	-4.72861	1.835	-2.5769	0.009969	0.260735	Wdr90
128.272	-1.09643	0.426364	-2.57158	0.0101237	0.263064	Glod4
95.3749	-1.23293	0.479601	-2.57074	0.0101482	0.263064	Rnf130
119.224	-1.17165	0.456139	-2.56862	0.0102105	0.263064	Paip1
191.471	-1.13787	0.442795	-2.56975	0.0101772	0.263064	Sys1
12.9308	-6.27257	2.44217	-2.56844	0.0102158	0.263064	Layn
83.729	-1.77168	0.690767	-2.5648	0.0103235	0.264485	Zfyve27
156.719	-1.1563	0.4511	-2.5633	0.0103683	0.264485	Wipi2
11.2422	-6.07873	2.36946	-2.56545	0.0103043	0.264485	Erf
49.4511	-1.96979	0.768463	-2.56329	0.0103686	0.264485	Aqp11
39.3936	2.33218	0.910997	2.56003	0.0104664	0.264762	Papolg
304.293	1.28536	0.501875	2.56112	0.0104335	0.264762	Slc38a2
17.0586	-4.03001	1.57618	-2.55681	0.0105636	0.264762	Dars2
24.7888	2.40465	0.938963	2.56096	0.0104383	0.264762	Mtm1
63.4477	2.96183	1.15858	2.55644	0.0105749	0.264762	Cx3cl1
41.7607	-2.8452	1.11291	-2.55655	0.0105717	0.264762	Fras1
11.2672	-4.65582	1.81958	-2.55873	0.0105055	0.264762	Ranbp17
15.4603	-3.89065	1.5203	-2.55913	0.0104935	0.264762	Mir22hg
509.114	-1.20715	0.472751	-2.55347	0.0106656	0.265807	Klf6
33.8641	2.53287	0.991814	2.55377	0.0106563	0.265807	Cpox
22.9655	-3.38616	1.32818	-2.54947	0.0107885	0.267029	Sap130
84.6392	-1.2807	0.502303	-2.54966	0.0107827	0.267029	2310039H08Rik
68.0691	1.89537	0.74334	2.5498	0.0107783	0.267029	Miat
451.156	0.720914	0.282871	2.54856	0.0108168	0.267118	Actr1a
55.9334	2.10053	0.82493	2.54631	0.0108867	0.268235	Ascc3
106.678	-2.09496	0.824752	-2.54011	0.0110816	0.272417	Ppp1r16a
48.4739	-1.65649	0.65437	-2.53143	0.0113599	0.274056	Gga3
143.861	-1.05721	0.417974	-2.52938	0.0114265	0.274056	Naa35
99.9465	-1.04975	0.414188	-2.53449	0.0112612	0.274056	Prdx3
10.9232	-6.03679	2.38331	-2.53295	0.0113109	0.274056	Faxc
118.021	-1.08527	0.427847	-2.53659	0.0111937	0.274056	Stoml1
36.0499	-2.09646	0.828708	-2.5298	0.0114129	0.274056	Atg9a
333.595	0.983088	0.388171	2.53262	0.0113215	0.274056	Mgll
50.6815	-2.46409	0.974785	-2.52783	0.0114769	0.274056	Rbm34
128.534	1.26824	0.501122	2.5308	0.0113801	0.274056	Jmjd1c
65.974	-1.67963	0.663508	-2.53144	0.0113596	0.274056	Borcs5
80.296	1.50746	0.596254	2.52822	0.0114641	0.274056	D17Wsu92e
133.636	-1.33399	0.526888	-2.53182	0.0113471	0.274056	Polr1c
37.1358	2.99158	1.18148	2.53207	0.011339	0.274056	9330020H09Rik
33.892	-3.40367	1.34759	-2.52575	0.0115451	0.275077	Fadd
125.132	1.1312	0.448786	2.52057	0.0117166	0.278552	Acap3
162.494	-0.92165	0.36606	-2.51776	0.0118105	0.280171	Mthfd1
217.847	-0.887805	0.352875	-2.51592	0.0118721	0.281017	Coro1b
134.495	1.67428	0.666177	2.51327	0.0119617	0.281725	Cyfip2
113.872	1.4636	0.582352	2.51326	0.011962	0.281725	Cinp
118.829	0.945337	0.376333	2.51197	0.012006	0.281725	Ecd
88.945	1.07456	0.427767	2.51202	0.0120041	0.281725	Idnk
13.2643	-4.89756	1.95044	-2.511	0.0120388	0.281885	5730522E02Rik
11.8002	-6.14266	2.44807	-2.50918	0.012101	0.282731	Shisa2
76.167	-1.63301	0.651763	-2.50552	0.0122271	0.285061	Pih1d1
11.0974	-6.06154	2.42059	-2.50416	0.0122744	0.28552	Tpk1
14.4901	-4.88662	1.95197	-2.50344	0.0122994	0.28552	Zfp963
104.583	-1.36555	0.545918	-2.50138	0.0123711	0.28657	Thap11
79.8193	1.7437	0.698603	2.49599	0.0125608	0.290344	Cmip
94.7088	-1.2552	0.503656	-2.49218	0.0126961	0.292847	Lzic
125.036	1.24821	0.501428	2.48931	0.0127992	0.294201	Usp48
13.108	3.30725	1.32873	2.48903	0.0128091	0.294201	2700038G22Rik
21.155	-3.26471	1.31461	-2.4834	0.0130135	0.297009	Fancl
44.9829	-2.02641	0.815926	-2.48358	0.013007	0.297009	Sgf29
70.3242	-1.88334	0.758221	-2.48389	0.0129955	0.297009	Foxo1
61.6915	1.55561	0.626704	2.48222	0.0130568	0.297372	Nudt5
109.245	-1.64221	0.663431	-2.47533	0.0133115	0.302536	Hcfc1
24.0534	2.31669	0.937999	2.46982	0.013518	0.304675	Tnfrsf22
30.1731	-2.75974	1.11673	-2.47126	0.0134638	0.304675	Gas2
79.6545	-1.30251	0.527338	-2.46998	0.013512	0.304675	Tmem29
134.391	1.14121	0.461978	2.47026	0.0135014	0.304675	H2-K1
30.8659	-3.18396	1.29047	-2.46729	0.0136139	0.305565	Rfc4
35.6189	-2.76952	1.12228	-2.46777	0.0135958	0.305565	Cactin
51.4353	1.40026	0.567886	2.46574	0.0136732	0.306263	Zfp788
227.87	-0.800955	0.325139	-2.46342	0.0137619	0.307613	Ppp5c
198.685	0.792743	0.322042	2.46162	0.0138313	0.307895	Kif3a
99.1857	-1.24474	0.505541	-2.4622	0.0138088	0.307895	Rars
90.7964	1.5015	0.610381	2.45994	0.013896	0.308701	Ube2d-ps
724.091	-1.21111	0.492559	-2.45881	0.0139399	0.309044	Sfrp1
157.906	1.54535	0.62914	2.45629	0.014038	0.310583	Gas6
68.3634	-1.84405	0.751829	-2.45275	0.0141769	0.313017	Psmb10
134.641	-1.16401	0.474857	-2.45128	0.0142351	0.313664	Mrpl58
110.859	0.918326	0.375127	2.44804	0.0143635	0.314119	Ikbkb
52.3153	2.19123	0.895593	2.44668	0.0144179	0.314119	Megf11
45.8129	2.6674	1.08894	2.44955	0.0143037	0.314119	Inpp4b
530.92	0.712905	0.291398	2.4465	0.014425	0.314119	Spon1
60.516	-2.76739	1.13155	-2.44566	0.0144586	0.314119	Kmt5a
32.9295	2.95876	1.20964	2.44598	0.0144459	0.314119	Patj
80.3794	-5.1731	2.11302	-2.4482	0.0143573	0.314119	Hspa1a
79.1751	-1.56913	0.641816	-2.44482	0.0144923	0.314223	Nckap5
95.75	0.998624	0.409168	2.44062	0.0146619	0.316004	Ulk2
293.395	0.898517	0.368034	2.4414	0.0146305	0.316004	Dync1h1
284.367	-0.856657	0.35096	-2.4409	0.0146508	0.316004	Sae1
25.2517	-2.69862	1.10706	-2.43764	0.0147835	0.316667	Gatsl3
31.4557	-2.23826	0.918048	-2.43807	0.014766	0.316667	Rpap1
31.6221	2.25156	0.924174	2.43629	0.0148387	0.316667	Osbpl7
129.055	-1.13631	0.466361	-2.43654	0.0148286	0.316667	Zfp771
13.8145	-4.82751	1.9797	-2.4385	0.0147483	0.316667	Kcnh7
384.375	-1.27763	0.525406	-2.43171	0.0150279	0.320074	Mir99ahg
138.316	-1.13442	0.467295	-2.42762	0.0151981	0.320453	Zfp106
481.288	-1.07351	0.442336	-2.42691	0.015228	0.320453	Fam210b
160.655	-1.2494	0.514937	-2.42632	0.0152526	0.320453	Ciapin1
233.657	1.50381	0.619479	2.42755	0.0152013	0.320453	Mmp15
42.2572	-2.41813	0.996077	-2.42765	0.015197	0.320453	Iqcc
203.56	-0.761216	0.313377	-2.42907	0.0151375	0.320453	Osbpl1a
10.816	-6.02122	2.47823	-2.42964	0.0151138	0.320453	Ankle1
41.9576	-7.97553	3.29074	-2.42362	0.0153665	0.321795	Aspm
27.8077	3.02289	1.24737	2.4234	0.0153759	0.321795	Dact3
259.935	0.949108	0.391875	2.42197	0.0154367	0.322446	Chadl
39.8013	-2.51582	1.04009	-2.41885	0.0155698	0.324601	Tmem219
30.9476	3.40097	1.40738	2.41652	0.0156697	0.325431	Hpca
129.695	1.85866	0.769055	2.41682	0.0156569	0.325431	Mgat4b
152.286	-1.19586	0.495077	-2.41551	0.0157134	0.325714	Rps19bp1
245.074	0.706067	0.29251	2.41383	0.015786	0.326596	Rab6a
102.01	-1.03675	0.429932	-2.41143	0.0158903	0.327503	Atxn1
17.7634	-3.30893	1.37197	-2.41181	0.0158737	0.327503	Zfp454
83.6539	-1.84586	0.765998	-2.40974	0.0159638	0.328393	Agtrap
313.598	-0.675166	0.280499	-2.40701	0.0160835	0.329606	Drap1
241.51	-0.990417	0.411447	-2.40716	0.0160773	0.329606	Sema4b
101.837	0.961458	0.3997	2.40545	0.0161525	0.330394	Snx13
11.6689	-4.58389	1.90662	-2.4042	0.0162079	0.330903	Pole2
358.801	0.854199	0.355427	2.4033	0.0162477	0.331092	Tmem63b
51.1518	1.48643	0.618786	2.40218	0.0162979	0.331492	Wnk2
10.9868	-6.03731	2.51688	-2.39873	0.0164519	0.333999	Magee2
59.1048	-1.53842	0.641627	-2.39768	0.0164991	0.33433	Eed
56.1409	-1.60746	0.671601	-2.39347	0.0166897	0.336934	Tmem39a
28.3309	2.77053	1.15747	2.39362	0.0166831	0.336934	Tspan11
92.1638	-1.42397	0.595167	-2.39255	0.0167317	0.337154	Pycrl
71.1728	6.98485	2.9209	2.39133	0.0167873	0.337645	Npy
127.416	1.1729	0.490902	2.38928	0.0168816	0.338288	Ap1s2
28.8441	2.80586	1.17426	2.38947	0.0168728	0.338288	Flrt1
24.2215	2.8173	1.17976	2.38802	0.0169393	0.338817	Nsun3
37.3486	-2.83821	1.18926	-2.38653	0.0170081	0.339454	Coq4
291.343	0.786686	0.329865	2.38487	0.017085	0.339454	Stox2
23.4341	-2.86734	1.2022	-2.38509	0.0170751	0.339454	Nrbf2
64.679	-2.49574	1.04659	-2.38463	0.0170964	0.339454	Gm37606
999.771	-1.00433	0.421296	-2.38391	0.0171299	0.339498	Fxyd6
36.5795	3.96335	1.66336	2.38273	0.0171847	0.339963	Sod3
13.9849	-4.82565	2.0262	-2.38163	0.0172361	0.340359	Gm37895
199.698	-1.07586	0.452306	-2.37862	0.0173777	0.341456	Ip6k2
26.156	-2.32252	0.97649	-2.37844	0.0173862	0.341456	Rnft2
15.9963	-5.19248	2.18301	-2.37859	0.017379	0.341456	Ppfibp2
29.8301	2.13772	0.90059	2.37369	0.0176113	0.342946	Jph3
52.1515	-1.75351	0.738155	-2.37553	0.0175236	0.342946	Lrrc41
130.321	1.00313	0.422361	2.37505	0.0175465	0.342946	Zfp638
52.9408	2.62263	1.10527	2.37284	0.0176519	0.342946	Mtmr10
71.9131	-1.85175	0.779767	-2.37475	0.017561	0.342946	Med30
1751.13	0.7385	0.311178	2.37324	0.0176329	0.342946	Ncam1
174.116	-1.19287	0.502865	-2.37215	0.0176848	0.342971	Ruvbl2
181.269	1.5806	0.666746	2.37062	0.0177583	0.343715	Sulf2
176.414	-1.32842	0.560508	-2.37003	0.0177866	0.343715	Cib1
51.1567	-1.53619	0.64839	-2.36924	0.0178247	0.34384	Parp11
148.594	-1.28973	0.544629	-2.36808	0.0178805	0.344304	Dlat
81.8457	-1.39051	0.587689	-2.36607	0.0179779	0.345565	Mfsd14b
107.48	1.72021	0.727781	2.36364	0.0180965	0.347228	Fam20a
336.072	-1.08408	0.459483	-2.35934	0.0183074	0.34942	Fam84a
120.861	-1.12051	0.47482	-2.35986	0.018282	0.34942	Efemp2
126.944	0.955178	0.404782	2.35974	0.0182879	0.34942	Bhlhb9
429.477	-0.637992	0.270698	-2.35684	0.0184311	0.351163	Cct4
55.5055	1.42982	0.607128	2.35506	0.0185198	0.352234	Ftl1
67.0252	-2.47428	1.05215	-2.35164	0.0186907	0.354861	Mtg2
120.405	-1.1398	0.485704	-2.3467	0.0189403	0.357721	Mea1
39.5496	-2.60682	1.11057	-2.34729	0.0189106	0.357721	Zbtb17
26.0824	-2.43145	1.03562	-2.34782	0.0188836	0.357721	Ifi27
159.618	-1.36976	0.58426	-2.34443	0.0190562	0.359283	Hbegf
16.066	-6.59103	2.81638	-2.34025	0.019271	0.362073	Asf1b
67.0025	1.86452	0.796657	2.34043	0.0192616	0.362073	Phldb1
47.3351	-1.92782	0.824418	-2.3384	0.0193666	0.363242	1110004E09Rik
72.2714	-1.17888	0.504546	-2.33652	0.0194642	0.36328	Bola1
58.5922	1.57649	0.674929	2.33578	0.0195027	0.36328	Gk
80.4244	-1.05585	0.451669	-2.33766	0.0194047	0.36328	Msantd4
48.1845	-3.20702	1.37298	-2.33582	0.0195009	0.36328	Zfp691
97.311	2.30878	0.989217	2.33395	0.0195982	0.363808	Ccng1
57.0912	-2.12152	0.908902	-2.33416	0.0195872	0.363808	Cwf19l2
68.2929	1.44852	0.621034	2.33243	0.0196781	0.364517	Tbc1d24
64.626	-1.76424	0.756555	-2.33194	0.0197036	0.364517	Adck2
2887.86	-1.1009	0.472237	-2.33125	0.0197403	0.364574	Id3
49.5456	-2.57025	1.10322	-2.32977	0.0198183	0.364771	Paxip1
484.441	0.610703	0.262087	2.33016	0.0197979	0.364771	Serinc1
84.8036	1.72206	0.739591	2.3284	0.0198909	0.365487	Gtf2h2
61.6085	-1.53629	0.660297	-2.32667	0.0199828	0.365517	Mrpl16
30.3008	1.93997	0.834057	2.32595	0.0200214	0.365517	Dnm1
15.8862	-6.57762	2.8278	-2.32606	0.0200154	0.365517	C1qb
17.1036	-3.38789	1.45664	-2.32583	0.0200274	0.365517	Fam228b
53.9574	-1.36914	0.589173	-2.32383	0.0201347	0.366858	Naa10
51.7875	-2.87407	1.23845	-2.32069	0.0203034	0.36931	Map3k3
135.105	-0.942925	0.406659	-2.31871	0.0204106	0.370639	Cmtm6
14.797	-4.89925	2.11356	-2.31801	0.0204488	0.370711	3010003L21Rik
128.619	-1.10494	0.477051	-2.3162	0.0205474	0.371876	Ppp2r5b
162.346	-1.31495	0.568122	-2.31455	0.0206378	0.372496	Dscr3
34.0387	-1.8995	0.820759	-2.31432	0.0206503	0.372496	Lysmd3
144.235	-1.38024	0.597205	-2.31116	0.0208239	0.373143	Ccm2
62.4594	-1.34354	0.581083	-2.31212	0.0207709	0.373143	Ttl
24.4567	-2.83588	1.22655	-2.31207	0.0207737	0.373143	Parp16
142.319	0.873848	0.378039	2.31153	0.0208037	0.373143	Zfp260
72.5216	1.23255	0.533537	2.31015	0.0208798	0.373285	Mxd1
49.9239	1.62571	0.703838	2.30977	0.0209007	0.373285	Dpp6
15.5627	-6.54499	2.8357	-2.30807	0.0209953	0.374359	Nuf2
209.999	0.862702	0.373908	2.30726	0.0210405	0.374549	Hars
17.4765	-4.22847	1.83425	-2.30529	0.0211503	0.375886	Fmnl3
18.7255	-3.06895	1.33166	-2.30461	0.0211884	0.375947	Mettl4
23.6629	3.16085	1.37238	2.30319	0.0212681	0.376627	Tmem132c
59.7364	1.60389	0.696529	2.30269	0.0212962	0.376627	Slc24a3
49.4417	2.20116	0.959583	2.29387	0.0217978	0.38229	Ube2l6
10.9702	-6.04381	2.63502	-2.29365	0.0218107	0.38229	Efcab12
19.8474	-3.15106	1.37336	-2.29442	0.0217666	0.38229	Dnph1
44.47	-1.96562	0.856173	-2.29582	0.021686	0.38229	Slc38a9
39.0055	-1.81436	0.790674	-2.2947	0.0217503	0.38229	Vcpkmt
102.678	-1.4427	0.62908	-2.29335	0.021828	0.38229	Strada
112.51	1.06564	0.464844	2.29246	0.0218791	0.382567	Phactr3
236.389	-1.12525	0.491144	-2.29107	0.0219592	0.38335	Ptx3
97.5114	-1.16122	0.507717	-2.28714	0.0221874	0.38467	Hddc2
30.5024	-3.15198	1.37839	-2.2867	0.0222133	0.38467	Arsg
160.496	1.01929	0.445981	2.2855	0.0222833	0.38467	Akap7
97.9845	-1.27695	0.55801	-2.2884	0.0221141	0.38467	Ppp1r15b
75.011	-1.27794	0.558937	-2.28637	0.0222327	0.38467	Smim11
231.352	-1.05722	0.462468	-2.28605	0.0222514	0.38467	Selenoh
73.3701	-1.53254	0.670143	-2.28689	0.0222021	0.38467	AU022252
58.6131	-1.7791	0.77921	-2.28321	0.0224179	0.385766	Usp42
180.369	1.01954	0.446531	2.28325	0.0224158	0.385766	Hipk2
27.297	-2.98855	1.30994	-2.28143	0.0225228	0.386957	Fam161b
118.502	-0.996576	0.438378	-2.27332	0.0230066	0.394644	Trap1
122.921	-1.27558	0.561474	-2.27184	0.0230961	0.395291	Commd8
51.5304	1.49708	0.659072	2.27149	0.0231173	0.395291	Pcdh1
117.239	-0.999022	0.43994	-2.27081	0.0231582	0.395368	Mindy2
216.112	-1.04732	0.461398	-2.26989	0.0232143	0.395702	Bri3bp
149.096	1.38308	0.610358	2.26602	0.0234504	0.395938	Tab2
541.899	-0.66776	0.29511	-2.26275	0.023651	0.395938	Hint1
217.61	-0.89729	0.396551	-2.26273	0.0236522	0.395938	Ggnbp2
122.65	-0.945938	0.418088	-2.26253	0.0236644	0.395938	Ntan1
175.842	-1.30423	0.57593	-2.26456	0.0235398	0.395938	Cndp2
356.669	-0.999769	0.440665	-2.26877	0.0232822	0.395938	Prdx5
37.2441	1.7095	0.754027	2.26716	0.0233805	0.395938	Zfp711
64.5745	1.37514	0.607059	2.26525	0.0234973	0.395938	Fam69a
58.924	2.43464	1.07608	2.2625	0.0236664	0.395938	Arhgef17
24.4162	-2.16639	0.95628	-2.26543	0.0234862	0.395938	Afg1l
210.618	0.728283	0.321475	2.26544	0.0234856	0.395938	Ntrk3
83.7043	1.32746	0.586027	2.26519	0.0235009	0.395938	4632427E13Rik
23.0904	-3.37284	1.49144	-2.26146	0.0237309	0.396405	Psen2
479.182	-0.738534	0.326895	-2.25924	0.0238686	0.39668	Lrrc8a
182.937	1.08662	0.481798	2.25535	0.0241112	0.39668	Gosr2
63.2307	1.24025	0.549922	2.25532	0.0241133	0.39668	Mapk8ip2
144.488	-1.2602	0.5584	-2.2568	0.0240207	0.39668	Cnpy3
76.7678	1.71152	0.758129	2.25755	0.0239735	0.39668	Sh3gl2
13.1111	-4.72396	2.0936	-2.25638	0.0240467	0.39668	Aass
85.0111	-1.83282	0.811265	-2.25922	0.0238698	0.39668	Sugp2
24.7807	-2.04496	0.905552	-2.25825	0.02393	0.39668	Rpl21
98.2199	-1.15008	0.509824	-2.25583	0.024081	0.39668	Mafg
166.509	0.771106	0.341246	2.25968	0.0238411	0.39668	Dap3
315.87	0.930134	0.413026	2.252	0.0243225	0.399515	Ddx17
31.6744	2.61466	1.16163	2.25085	0.024395	0.39968	Cdk8
16.4671	-3.32215	1.47607	-2.25067	0.0244062	0.39968	Pawr
64.3582	-1.48007	0.657966	-2.24947	0.0244829	0.40033	D1Ertd622e
16.4406	4.44637	1.98187	2.24352	0.0248633	0.405939	Magel2
28.025	9.15607	4.08258	2.24272	0.0249149	0.40617	Crabp1
128.38	-1.85365	0.827224	-2.24081	0.0250385	0.40696	Aldh3a2
35.0466	2.80087	1.24984	2.24099	0.025027	0.40696	Pgap2
15.4414	4.22634	1.88682	2.23992	0.025096	0.407283	AC160405.1
42.8486	2.60456	1.16334	2.23886	0.0251648	0.407791	Kdelc2
12.0435	4.47511	2.00188	2.23545	0.0253875	0.410785	Tmem132e
70.5793	-2.33132	1.04408	-2.23288	0.0255567	0.412907	Mlycd
65.4141	1.48709	0.66645	2.23136	0.0256573	0.413819	Exoc2
18.991	-3.08539	1.38304	-2.23087	0.0256895	0.413819	Oxnad1
26.2631	-3.98909	1.78905	-2.22973	0.0257655	0.414427	Knstrn
98.4953	1.9558	0.877686	2.22836	0.0258566	0.415276	Prmt7
378.913	0.869709	0.390408	2.22769	0.025901	0.415374	Rtn4
141.126	-3.41575	1.53407	-2.22659	0.0259744	0.415935	Rps2
78.7021	-1.1168	0.501912	-2.2251	0.0260748	0.416251	Cdk17
13.6632	-4.78819	2.15218	-2.22482	0.0260936	0.416251	Pfn4
115.44	-1.24484	0.559689	-2.22415	0.026138	0.416251	Ap4s1
150.008	-1.09336	0.492119	-2.22173	0.0263013	0.416251	Dnal4
28.8191	4.20821	1.89317	2.22283	0.026227	0.416251	Il33
90.1031	-1.47232	0.662417	-2.22264	0.0262401	0.416251	Mrpl9
235.403	0.789272	0.355013	2.22322	0.0262012	0.416251	Blcap
29.3524	-2.85951	1.28678	-2.22221	0.0262688	0.416251	Neat1
34.4977	-2.08421	0.93858	-2.2206	0.0263783	0.416862	Synj2bp
382.007	-1.25844	0.567417	-2.21784	0.0265659	0.418541	Cyb5r3
280.059	-0.804939	0.362843	-2.21842	0.0265261	0.418541	Nrxn2
351.23	-0.69953	0.315483	-2.21733	0.0266004	0.418541	Ctnna1
461.959	-1.02027	0.460381	-2.21615	0.0266812	0.419204	Phgdh
24.8361	-2.84538	1.28546	-2.21352	0.026862	0.419905	Pex12
51.2813	-1.35692	0.612824	-2.21421	0.026814	0.419905	Ctdsp1
22.7523	-2.38319	1.07654	-2.21374	0.0268463	0.419905	Abraxas1
188.598	0.846009	0.382248	2.21325	0.0268807	0.419905	Spock2
175.944	-0.777846	0.351688	-2.21175	0.0269838	0.420908	Dock1
83.637	-1.21034	0.549003	-2.20461	0.0274817	0.426833	Uri1
14.6382	-4.88392	2.21504	-2.20489	0.027462	0.426833	Zbtb7c
125.316	-1.04221	0.472682	-2.20488	0.0274623	0.426833	Klhl25
99.0758	-0.892057	0.404864	-2.20335	0.02757	0.427282	Ppil1
110.187	-1.18385	0.537361	-2.20307	0.0275895	0.427282	Zfp410
78.7068	-1.16632	0.529866	-2.20116	0.0277244	0.428149	Nip7
17.6262	-4.02607	1.82887	-2.2014	0.0277075	0.428149	3300002I08Rik
97.7112	-1.2612	0.573439	-2.19936	0.0278525	0.428904	Mvb12a
206.899	0.9894	0.449794	2.19967	0.0278302	0.428904	B2m
359.565	1.12035	0.509618	2.1984	0.0279204	0.42912	Nrcam
16.514	-3.46081	1.57449	-2.19805	0.0279456	0.42912	Zfp385b
98.6921	1.09069	0.496655	2.19608	0.0280865	0.430673	Calcoco1
108.756	1.0263	0.46753	2.19515	0.0281531	0.431085	Camsap2
256.489	-0.854197	0.389955	-2.1905	0.0284878	0.43116	Sdhd
311.588	0.788576	0.359844	2.19144	0.0284198	0.43116	Psmd6
17.2082	-3.38604	1.54384	-2.19327	0.0282882	0.43116	Kbtbd3
37.4271	2.582	1.17914	2.18974	0.0285431	0.43116	Chgb
11.1521	-4.48602	2.04927	-2.18909	0.0285906	0.43116	Agbl5
296.205	0.988413	0.450818	2.19249	0.0283442	0.43116	Timp4
259.721	-0.866735	0.395947	-2.18902	0.0285955	0.43116	Slc25a36
222.849	-0.89324	0.407812	-2.19032	0.0285007	0.43116	Islr
57.6565	1.17908	0.538129	2.19108	0.0284461	0.43116	Dhx38
143.993	-1.1902	0.543282	-2.19076	0.028469	0.43116	Slc35f1
67.9003	-1.47341	0.671568	-2.19399	0.0282363	0.43116	Fiz1
202.342	-1.0534	0.481637	-2.18713	0.028733	0.431432	Sra1
199.813	-0.936626	0.428188	-2.18742	0.0287121	0.431432	Hectd1
46.4926	-2.2006	1.00567	-2.18821	0.0286546	0.431432	Armc9
294.154	-0.714726	0.327171	-2.18456	0.0289209	0.433141	Rala
178.46	-0.947814	0.433884	-2.18448	0.0289267	0.433141	Fam120a
16.7763	3.25785	1.49195	2.18361	0.0289909	0.433503	Dgka
58.8396	-1.78307	0.816847	-2.18287	0.0290455	0.433722	Suox
19.492	2.89747	1.32825	2.18141	0.029153	0.434729	Maml1
25.446	-3.16027	1.4492	-2.18071	0.0292052	0.434908	Frrs1
24.6509	-2.79674	1.28299	-2.17987	0.0292672	0.435234	Spata1
101.44	-1.14365	0.525177	-2.17765	0.0294321	0.437087	Tmem18
42.3276	1.67919	0.771441	2.17669	0.0295037	0.437551	Plpp6
76.8378	1.10303	0.507113	2.17511	0.0296217	0.438102	Gnpda2
246.946	0.711049	0.326853	2.17544	0.029597	0.438102	Commd3
77.0747	-1.03792	0.47755	-2.17344	0.0297474	0.439361	Azi2
180.946	1.23382	0.568295	2.17108	0.0299247	0.44078	Epb41l2
38.6896	-1.72194	0.79312	-2.1711	0.0299237	0.44078	Gsk3a
51.5624	1.67747	0.77395	2.16741	0.0302037	0.444225	Raph1
12.298	-4.80642	2.21809	-2.16692	0.0302406	0.444225	Chek2
30.9981	1.56043	0.72091	2.16453	0.0304238	0.446312	4930430F08Rik
49.4124	-1.96857	0.909865	-2.16359	0.0304958	0.446764	Golga1
367.021	0.696499	0.322268	2.16124	0.030677	0.448207	Psmd4
13.1712	-4.73098	2.18857	-2.16167	0.0306433	0.448207	Fam198a
661.195	-0.684088	0.316613	-2.16065	0.0307228	0.448271	Banf1
219.465	0.95889	0.444131	2.15903	0.0308482	0.448892	Dpysl4
111.078	-1.03685	0.480133	-2.15951	0.0308106	0.448892	Fgfr1op2
129.023	1.15852	0.537199	2.15659	0.0310375	0.450875	Sppl2a
127.272	-1.03512	0.480067	-2.15621	0.0310676	0.450875	Wbp11
23.1417	3.18612	1.48423	2.14665	0.031821	0.453127	Matk
55.4106	-1.20619	0.564157	-2.13804	0.0325135	0.453127	Pten
245.592	0.902325	0.422046	2.13798	0.0325185	0.453127	Ctsz
290.682	-0.765704	0.357824	-2.13989	0.0323635	0.453127	Gipc1
343.05	0.76575	0.358081	2.13848	0.0324777	0.453127	Sar1b
154.817	-0.774018	0.36086	-2.14493	0.0319586	0.453127	Cfap36
168.895	1.28886	0.600361	2.1468	0.0318089	0.453127	Sdc2
343.253	0.633991	0.295331	2.14672	0.0318158	0.453127	Pcbp4
206.444	-1.12599	0.526471	-2.13876	0.0324553	0.453127	Tcerg1
118.665	-1.13043	0.526218	-2.14822	0.0316963	0.453127	Limd1
50.0904	1.44163	0.670301	2.15073	0.0314977	0.453127	Mettl21a
41.4942	2.37634	1.10474	2.15104	0.0314728	0.453127	Sdccag8
24.7894	2.41375	1.12866	2.1386	0.0324678	0.453127	Tmem141
87.3867	0.987008	0.460917	2.1414	0.0322417	0.453127	Adgrl2
1458.13	-0.690305	0.322634	-2.13959	0.0323877	0.453127	Nfia
94.8599	-1.23792	0.577369	-2.14407	0.0320272	0.453127	Rnf220
55.6314	1.41838	0.662972	2.13943	0.0324011	0.453127	Gpn2
25.4532	-2.64513	1.22981	-2.15084	0.0314885	0.453127	Acox3
27.8058	-2.56618	1.19778	-2.14245	0.0321572	0.453127	Tarsl2
145.855	-1.1182	0.520223	-2.14947	0.0315972	0.453127	Coq9
158.178	0.821532	0.382803	2.14609	0.0318656	0.453127	Usp4
30.8666	-2.54035	1.18076	-2.15145	0.0314409	0.453127	Ptpn13
13.0278	4.77423	2.22132	2.14928	0.0316123	0.453127	Slc2a6
94.4485	-1.8741	0.872833	-2.14715	0.0317813	0.453127	Lrrc20
46.5915	1.87687	0.875365	2.1441	0.0320252	0.453127	Sobp
65.5784	1.27706	0.595727	2.1437	0.0320572	0.453127	Spats2l
36.9597	2.24882	1.05105	2.1396	0.0323875	0.453127	5730559C18Rik
463.687	-0.77223	0.35947	-2.14825	0.0316941	0.453127	Smim7
13.7439	2.63007	1.22746	2.14269	0.0321379	0.453127	Tifa
147.13	0.843403	0.391646	2.15348	0.0312806	0.453127	Cry2
122.351	-1.09769	0.511823	-2.14467	0.0319793	0.453127	Cdkn2d
21.5934	-2.70745	1.26689	-2.13709	0.0325905	0.453547	Gm42659
79.4563	2.46996	1.15683	2.13511	0.032752	0.45521	Nbea
196.857	-0.769854	0.360735	-2.13412	0.0328326	0.455746	Snw1
126.997	-1.61048	0.755039	-2.13298	0.0329266	0.456467	Rbm17
65.35	1.72952	0.81168	2.1308	0.0331059	0.457062	Git1
256.307	-0.721922	0.33864	-2.13183	0.0330209	0.457062	Ppp1cb
77.3243	1.79361	0.841567	2.13127	0.0330667	0.457062	Pxdc1
11.7715	-6.14526	2.88455	-2.13041	0.0331382	0.457062	Pir
27.4959	1.64806	0.774111	2.12897	0.0332563	0.458109	Nudt11
43.6286	-1.43759	0.675577	-2.12794	0.0333421	0.458708	Spg20
211.184	0.726488	0.341552	2.12702	0.0334187	0.459179	Aff4
23.8203	-2.78599	1.31061	-2.12571	0.0335273	0.460087	Hspa1b
65.6411	-1.24126	0.584528	-2.12353	0.0337097	0.461012	Def8
65.6194	1.22708	0.577889	2.12338	0.0337222	0.461012	Nkx2-2
14.571	-3.95645	1.86284	-2.12388	0.0336798	0.461012	Lsm11
21.5479	3.36693	1.58696	2.12162	0.0338695	0.462442	Zfp747
20.6578	-2.8481	1.34558	-2.11663	0.0342915	0.465858	Tctn3
39.2079	2.26247	1.06849	2.11744	0.0342224	0.465858	Ipp
22.5001	4.48531	2.1189	2.11681	0.034276	0.465858	L1cam
95.3781	1.02261	0.483078	2.11687	0.034271	0.465858	Eml4
87.0446	1.52589	0.721158	2.11589	0.0343539	0.466121	Trio
87.0877	1.15589	0.546557	2.11485	0.034443	0.466746	Tbl1xr1
91.5268	-0.965572	0.456759	-2.11396	0.0345186	0.466967	Nectin3
27.2195	-2.59482	1.22765	-2.11365	0.0345455	0.466967	Phkg1
52.4393	1.75259	0.831299	2.10826	0.0350089	0.468209	Dennd6b
67.1681	1.05206	0.498588	2.11008	0.0348511	0.468209	Ercc8
314.109	0.688696	0.326605	2.10865	0.0349744	0.468209	Caprin1
273.844	-0.687319	0.325518	-2.11146	0.0347327	0.468209	Fkbp4
174.651	0.741062	0.351188	2.11016	0.0348447	0.468209	Acsl3
49.8257	1.60596	0.761822	2.10806	0.035026	0.468209	Ptpn23
21.7804	3.40774	1.61626	2.10841	0.0349955	0.468209	Prokr1
271.185	2.48439	1.1772	2.11043	0.0348217	0.468209	3110035E14Rik
48.7582	-1.72122	0.815844	-2.10974	0.0348806	0.468209	Rab10os
185.317	0.760001	0.360699	2.10702	0.0351157	0.468687	Ifngr2
40.0709	3.25346	1.54438	2.10665	0.0351483	0.468687	Hpcal1
73.8669	1.02567	0.486999	2.1061	0.0351959	0.468746	Map3k7
35.0211	-2.51286	1.19398	-2.1046	0.0353261	0.469902	Sypl2
54.2218	1.86996	0.888948	2.10356	0.0354167	0.47053	Taf1b
214.534	-0.799935	0.380492	-2.10237	0.0355211	0.471339	Tbc1d10a
104.985	1.19251	0.567846	2.10006	0.0357236	0.473447	Mapk6
25.6251	1.78277	0.851364	2.09402	0.0362583	0.474329	Ddx19a
141.848	-0.843469	0.402922	-2.09338	0.0363152	0.474329	Rnf5
28.6062	2.20991	1.05331	2.09805	0.0359006	0.474329	Foxp4
412.873	0.727358	0.347409	2.09366	0.03629	0.474329	Sox8
183.827	0.659551	0.314704	2.09578	0.0361014	0.474329	Fibp
43.5792	2.52202	1.20227	2.09771	0.0359307	0.474329	Zdbf2
34.7927	-2.04661	0.975441	-2.09814	0.0358931	0.474329	Ptgfrn
12.1422	-4.60957	2.20171	-2.09363	0.0362926	0.474329	Polr1e
27.2914	-3.25501	1.55411	-2.09446	0.0362193	0.474329	Ttll3
42.0055	-1.69596	0.809735	-2.09446	0.0362188	0.474329	Slc25a15
477.292	0.592943	0.283002	2.09519	0.0361542	0.474329	Pcsk1n
81.9475	1.05698	0.504317	2.09587	0.036094	0.474329	Amn1
56.4583	-1.5999	0.765104	-2.09109	0.0365203	0.475861	Plce1
361.363	0.715756	0.342216	2.09153	0.0364805	0.475861	Dclk2
350.112	-0.667742	0.319732	-2.08845	0.0367576	0.476863	Cdh2
104.671	-1.64903	0.789539	-2.0886	0.036744	0.476863	Dok5
38.5741	2.97448	1.42455	2.08801	0.0367971	0.476863	Mmp2
35.8508	1.50853	0.722498	2.08793	0.0368042	0.476863	Cdk19
79.5674	1.6435	0.787199	2.08779	0.0368171	0.476863	Pi4ka
73.3033	-2.31648	1.11028	-2.0864	0.0369428	0.47792	Tfpt
44.4034	-2.15658	1.03388	-2.0859	0.0369875	0.477927	Tusc2
58.6839	1.3931	0.668536	2.08381	0.0371771	0.478423	Parp8
127.953	1.30582	0.62665	2.08381	0.0371772	0.478423	Smchd1
38.0567	-2.54779	1.22216	-2.08467	0.0370995	0.478423	Hemk1
35.6922	2.52888	1.21399	2.08311	0.0372416	0.478423	Ankrd24
111.629	1.29694	0.622616	2.08305	0.0372465	0.478423	1810026B05Rik
1898.07	-0.521081	0.25054	-2.07983	0.037541	0.478496	Ccnd2
68.2433	1.35258	0.649596	2.08218	0.0373261	0.478496	Dtx2
10.7301	2.92576	1.40757	2.07859	0.0376555	0.478496	Slc36a1
32.9559	-2.41551	1.16114	-2.08028	0.0374995	0.478496	Nek4
96.2602	1.37507	0.660909	2.08056	0.0374738	0.478496	Mcfd2
11.9427	-6.16281	2.96225	-2.08045	0.0374844	0.478496	Nek2
101.046	1.10809	0.532743	2.07997	0.0375282	0.478496	Irak1
88.918	0.93529	0.449768	2.07949	0.0375722	0.478496	Nae1
72.8787	-2.24448	1.08003	-2.07817	0.0376936	0.478496	Sec22a
17.8311	2.22578	1.07095	2.07832	0.0376795	0.478496	Nanos3
70.7601	1.21657	0.585935	2.07628	0.0378678	0.478821	Fbxo7
124.394	1.5148	0.729986	2.07511	0.0379762	0.478821	Cenpv
244.025	0.763494	0.367951	2.07499	0.0379877	0.478821	Actr10
48.8881	1.58591	0.764391	2.07474	0.0380107	0.478821	Angpt1
44.5175	1.59233	0.767034	2.07596	0.037898	0.478821	Lyplal1
350.367	-0.723285	0.348622	-2.0747	0.0380146	0.478821	Atp5k
171.176	0.812028	0.391424	2.07455	0.0380283	0.478821	Flot1
183.296	1.46013	0.704006	2.07403	0.0380762	0.478867	Cspg4
81.3052	1.43867	0.693834	2.07351	0.038125	0.478887	Inpp5k
127.622	-1.60064	0.772113	-2.07307	0.0381661	0.478887	Dido1
65.1621	-2.13115	1.02852	-2.07205	0.0382608	0.478967	3110002H16Rik
39.478	-1.6567	0.79951	-2.07214	0.0382523	0.478967	Ttc39c
205.137	-0.996955	0.481693	-2.06969	0.0384813	0.480333	Rtcb
104.166	1.04688	0.505871	2.06946	0.0385028	0.480333	Hyou1
663.968	1.02851	0.496979	2.06953	0.0384968	0.480333	Ramp1
501.346	-0.593378	0.286969	-2.06775	0.038664	0.481788	Cyb5a
105.794	1.3239	0.640553	2.0668	0.038753	0.482051	Fbxo11
25.5939	2.10524	1.01871	2.06658	0.038774	0.482051	Mindy4
609.899	-0.620044	0.300186	-2.06553	0.0388729	0.482215	Snrpb
196.686	1.10845	0.536652	2.0655	0.0388761	0.482215	Gsg1l
484.607	-0.591589	0.286648	-2.06382	0.039035	0.482827	Oxct1
119.006	-1.25622	0.6089	-2.06309	0.0391036	0.482827	Mrps12
50.7578	1.45922	0.7072	2.06338	0.0390769	0.482827	4930453N24Rik
37.5209	-2.37885	1.15258	-2.06394	0.0390232	0.482827	C130023A14Rik
355.021	0.632733	0.306961	2.06128	0.0392763	0.482913	Rab1a
134.27	-1.19719	0.580877	-2.06101	0.0393023	0.482913	Bad
286.947	-1.15221	0.559899	-2.05789	0.0396006	0.482913	Smc3
39.3555	-1.67336	0.813112	-2.05797	0.0395933	0.482913	Taf3
28.7097	2.65696	1.28929	2.06079	0.039323	0.482913	Cd38
78.9507	-1.26943	0.616506	-2.05908	0.0394866	0.482913	Fbxo22
183.106	-1.04172	0.505613	-2.06031	0.0393685	0.482913	Mars
111.194	1.45808	0.707139	2.06195	0.0392128	0.482913	Igsf21
49.0848	1.58437	0.769616	2.05864	0.0395283	0.482913	Ermp1
231.181	-0.682902	0.33179	-2.05824	0.0395673	0.482913	Ccser2
51.7196	1.61152	0.782938	2.0583	0.0395613	0.482913	2610008E11Rik
135.471	1.07592	0.522948	2.05741	0.039647	0.482936	Ctdnep1
79.5876	1.34413	0.65368	2.05625	0.0397581	0.483203	Nol6
194.725	-1.19024	0.578755	-2.05656	0.0397286	0.483203	Ap2a1
58.9214	1.1349	0.552129	2.05549	0.0398313	0.483551	Rgs9
129.354	1.681	0.818106	2.05475	0.0399034	0.483884	Nipsnap3b
36.1946	-1.69101	0.824618	-2.05066	0.0402997	0.484904	Maip1
120.707	-0.820422	0.399932	-2.0514	0.0402278	0.484904	Rit1
126.391	-0.829252	0.404382	-2.05067	0.0402994	0.484904	Bcl10
202.082	-0.854214	0.416557	-2.05066	0.0403005	0.484904	Tmem127
663.306	-0.629237	0.306816	-2.05086	0.0402806	0.484904	Spcs2
152.011	-0.889054	0.433097	-2.05278	0.0400937	0.484904	Brd9
48.6081	1.79371	0.87469	2.05068	0.0402981	0.484904	Apcdd1
208.749	1.48906	0.726682	2.04913	0.0404498	0.48616	Chrdl1
167.204	0.847252	0.413958	2.04671	0.0406865	0.487383	Sept8
186.187	-0.849328	0.414862	-2.04725	0.0406333	0.487383	Dbnl
16.2825	-3.28856	1.60643	-2.04712	0.0406463	0.487383	Ift80
11.2466	-4.49643	2.20283	-2.04121	0.0412299	0.493349	Ccdc163
1335.96	0.659431	0.323423	2.03891	0.0414589	0.493825	Sparc
21.5469	3.51443	1.72439	2.03807	0.0415431	0.493825	Unc5a
358.813	0.621265	0.30482	2.03813	0.0415366	0.493825	Cct2
339.87	-0.782612	0.38369	-2.0397	0.0413804	0.493825	Tpbg
225.538	1.07078	0.524866	2.0401	0.0413404	0.493825	Reep2
76.2467	-1.52527	0.748324	-2.03825	0.0415254	0.493825	Mphosph8
439.099	-0.703484	0.345364	-2.03693	0.0416567	0.494634	Limch1
84.386	0.948421	0.465967	2.03538	0.0418125	0.495573	Pwp1
17.1987	3.17361	1.56049	2.03372	0.0419796	0.495573	Il17ra
17.5949	3.60726	1.77452	2.03281	0.0420712	0.495573	Igf2bp1
172.135	0.870944	0.428088	2.0345	0.0419014	0.495573	Cdc37l1
47.3695	-2.2833	1.12336	-2.03257	0.0420959	0.495573	Stxbp3
108.551	0.922759	0.45425	2.03139	0.0422154	0.495573	Ampd2
100.108	-0.928964	0.457356	-2.03116	0.0422387	0.495573	AU040320
29.3452	-3.0835	1.51773	-2.03166	0.0421883	0.495573	Ccnb1
68.6258	1.59982	0.786588	2.03388	0.041964	0.495573	Lrrtm3
178.533	1.05887	0.521203	2.03158	0.0421959	0.495573	Yipf1
81.963	0.966652	0.475179	2.03429	0.0419224	0.495573	Cenpb
39.4412	1.5388	0.757796	2.03062	0.0422934	0.495678	Cyp4f17
83.377	-1.17928	0.581335	-2.02857	0.0425023	0.4966	Dapp1
135.11	3.57285	1.76164	2.02814	0.0425463	0.4966	Eln
139.543	1.71679	0.846525	2.02805	0.0425553	0.4966	Zfp292
13.6941	-4.75779	2.34455	-2.0293	0.042428	0.4966	Hmcn1
32.328	3.08074	1.52106	2.02539	0.0428276	0.499189	Slc43a3
20.9335	2.03827	1.00679	2.02453	0.0429152	0.499189	Sik2
20.6639	2.60552	1.28697	2.02454	0.0429147	0.499189	Ppp1r3d
358.407	-0.7731	0.382073	-2.02343	0.0430283	0.499968	Brd2
55.0059	-1.16355	0.575835	-2.02062	0.0433187	0.502265	Cwc27
66.0715	1.1108	0.549712	2.02069	0.0433119	0.502265	Ptbp3
14.9777	2.69369	1.33373	2.01967	0.0434175	0.502873	Gm7265
103.483	-1.02789	0.509291	-2.01827	0.043563	0.50402	Uqcc3
63.9846	-2.10381	1.0429	-2.01726	0.0436679	0.504695	Hmgxb4
65.8457	-1.73941	0.862854	-2.01588	0.0438128	0.504947	Txndc11
112.485	-1.17518	0.583516	-2.01396	0.0440134	0.504947	Prr14
2946.64	-0.993801	0.493461	-2.01394	0.0440158	0.504947	Mt3
54.7378	2.25532	1.11933	2.0149	0.0439155	0.504947	Atp1a3
21.401	2.76492	1.37125	2.01635	0.0437638	0.504947	Nexmif
141.878	-1.04609	0.519207	-2.01478	0.043928	0.504947	Spats2
32.5006	-3.84384	1.90845	-2.01412	0.0439974	0.504947	Srsf12
35.568	1.53508	0.762839	2.01233	0.0441856	0.50636	Usp28
50.0159	1.4041	0.698666	2.00969	0.0444639	0.508291	Aaed1
20.7643	3.87314	1.92751	2.0094	0.0444948	0.508291	Pcsk6
78.0076	1.58643	0.789177	2.01023	0.0444064	0.508291	Dnm3
69.7226	-1.66107	0.827298	-2.00783	0.0446614	0.509651	Bhlhe41
88.0252	1.08584	0.540923	2.00739	0.0447079	0.509651	Ngrn
112.558	1.25088	0.62353	2.00613	0.0448419	0.510642	Cav1
40.97	-1.52969	0.762777	-2.00543	0.0449175	0.51088	Nacc1
25.7357	1.86515	0.93063	2.00418	0.0450513	0.51088	Slc6a15
85.8916	-1.34759	0.672189	-2.00477	0.0449874	0.51088	Coq6
114.968	-1.25393	0.625544	-2.00454	0.0450117	0.51088	Cox10
42.6081	-2.32599	1.1614	-2.00276	0.0452035	0.51207	Coa7
692.707	0.773202	0.386188	2.00214	0.0452695	0.512283	Tmem176b
192.545	0.953067	0.476452	2.00034	0.0454634	0.51394	Papola
11.215	4.14026	2.07148	1.99869	0.0456417	0.515418	Fam78b
17.7353	3.44149	1.72316	1.99719	0.0458042	0.516715	Sh3bp2
262.831	-0.685771	0.34351	-1.99636	0.0458942	0.517193	Hmgn3
112.786	0.956964	0.479849	1.9943	0.0461192	0.519188	Pomt1
117.415	-1.1706	0.587367	-1.99296	0.0462657	0.519758	Clip1
19.4999	-2.39936	1.2037	-1.99333	0.0462258	0.519758	Nkain2
125.103	0.982411	0.493145	1.99213	0.0463563	0.520236	Arfip2
217.026	-0.702944	0.353588	-1.98803	0.0468081	0.524764	Tssc4
195.407	-0.994944	0.500829	-1.98659	0.0469674	0.524921	Pafah1b3
78.2534	-2.06228	1.03766	-1.98744	0.0468732	0.524921	Wdr47
72.7495	1.4092	0.709305	1.98673	0.0469524	0.524921	Adam22
202.411	0.751136	0.378236	1.98589	0.0470454	0.525251	Dgcr2
154.214	0.800792	0.403553	1.98435	0.0472166	0.526436	Oxa1l
134.09	-0.720268	0.363026	-1.98406	0.0472486	0.526436	Dgkb
507.812	-0.668041	0.33685	-1.9832	0.0473447	0.526965	Aamp
49.8034	-2.02164	1.02067	-1.98069	0.0476258	0.52955	Bbs2
229.9	-0.740532	0.374019	-1.97993	0.0477111	0.529955	Hnrnpr
47.4884	-1.56102	0.789398	-1.97748	0.0479872	0.530545	Sec14l2
98.983	-1.05515	0.533485	-1.97784	0.0479464	0.530545	Tmem175
371.869	-0.797119	0.403137	-1.97729	0.0480089	0.530545	Tmod2
64.1384	1.21769	0.615611	1.97802	0.0479261	0.530545	Ctdspl2
54.6121	-2.14621	1.08511	-1.97788	0.0479422	0.530545	Nup62
19.1657	4.87259	2.46514	1.9766	0.0480869	0.530866	Nup62cl
55.7226	1.32044	0.668343	1.97569	0.0481894	0.531456	Trerf1
56.4273	1.94169	0.983314	1.97464	0.0483087	0.53169	Heyl
67.8631	-1.48235	0.750532	-1.97507	0.0482602	0.53169	Dap
85.5282	-0.998056	0.506559	-1.97027	0.0488078	0.536638	Btrc
54.116	-1.30291	0.662008	-1.96812	0.0490538	0.538796	Amdhd2
190.879	-0.854924	0.434658	-1.96689	0.0491959	0.539584	Wdr18
41.8787	-1.35259	0.687865	-1.96637	0.0492564	0.539584	Rfxank
233.345	0.956787	0.486616	1.96621	0.0492748	0.539584	Agap1
21.5829	2.72043	1.3855	1.9635	0.0495876	0.541108	Folh1
308.382	-0.782431	0.398397	-1.96395	0.0495359	0.541108	Camk2g
173.593	0.948786	0.483372	1.96285	0.0496635	0.541108	Tnfrsf1a
149.246	0.894228	0.455477	1.96328	0.0496141	0.541108	Lman1
14.0321	-3.06235	1.56015	-1.96286	0.0496624	0.541108	Gm43737
168.483	-0.759444	0.387032	-1.96223	0.0497363	0.541121	Raly
106.504	-0.767423	0.391147	-1.96198	0.0497646	0.541121	Mtmr2
19.7257	-3.63205	1.85247	-1.96065	0.0499195	0.54116	Slc1a5
140.127	-1.05716	0.539303	-1.96024	0.0499678	0.54116	Ubqln4
48.574	1.88332	0.960578	1.96061	0.0499242	0.54116	Ccdc91
39.6822	1.82247	0.929621	1.96044	0.049944	0.54116	Ildr2
133.556	0.82368	0.420458	1.95901	0.050112	0.54218	Afap1
174.926	-1.18852	0.607138	-1.95758	0.0502792	0.543447	Fzr1
164.971	-0.761971	0.389854	-1.9545	0.0506417	0.546819	Ptges3
163.133	0.692415	0.354568	1.95284	0.0508385	0.546895	Cops3
122.809	-0.810132	0.414726	-1.95341	0.0507707	0.546895	E2f5
34.2334	-2.15004	1.10104	-1.95274	0.0508505	0.546895	Rreb1
69.0668	1.30434	0.667907	1.95288	0.0508337	0.546895	D630045J12Rik
64.6028	0.933664	0.47857	1.95094	0.0510636	0.548503	Arxes1
23.5541	2.29701	1.17758	1.95063	0.0511012	0.548503	Igip
57.6574	1.33916	0.686892	1.9496	0.051224	0.549278	Arfgap3
61.4289	1.21907	0.62747	1.94284	0.0520356	0.553057	Scmh1
40.1021	-2.10244	1.08081	-1.94525	0.0517449	0.553057	Med16
224.27	0.811573	0.417501	1.94388	0.0519095	0.553057	Plekhb2
290.651	0.900808	0.463567	1.94321	0.0519906	0.553057	Arpc1a
28.5107	2.58899	1.33145	1.94449	0.0518362	0.553057	Rbm46
45.2899	-2.03214	1.0454	-1.94389	0.0519083	0.553057	Armc5
77.8834	-1.17862	0.606565	-1.9431	0.0520037	0.553057	Yipf6
101.577	1.26139	0.649113	1.94325	0.0519861	0.553057	Sarm1
64.906	1.17495	0.604243	1.94451	0.0518342	0.553057	1500009L16Rik
214.004	1.23102	0.634299	1.94076	0.0522873	0.554645	Hnrnph1
45.7069	1.16207	0.598686	1.94104	0.0522539	0.554645	Itpkb
15.4943	-2.90667	1.49839	-1.93986	0.0523971	0.555266	Tmem106a
13.1723	-2.96778	1.53027	-1.93939	0.0524543	0.555329	Alyref2
89.2181	1.15999	0.598436	1.93837	0.0525784	0.555926	Bcr
122.639	-0.940964	0.485694	-1.93736	0.0527017	0.555926	Mgat5
221.761	0.915762	0.472919	1.9364	0.0528184	0.555926	Atp13a2
18.3836	-3.44655	1.77892	-1.93743	0.0526923	0.555926	Iqsec2
76.8906	-1.03231	0.532973	-1.93688	0.0527598	0.555926	Coq5
105.83	1.02365	0.528578	1.93661	0.0527932	0.555926	Ube2e2
22.2228	3.57202	1.84626	1.93473	0.0530231	0.55754	Ptprr
157.698	-0.886824	0.458721	-1.93325	0.0532052	0.55779	Rgs20
70.1307	-1.46535	0.75782	-1.93363	0.053158	0.55779	Vegfa
38.8746	1.49957	0.775828	1.93287	0.0532527	0.55779	Smad7
47.9386	-1.50699	0.779265	-1.93387	0.0531295	0.55779	Mrps34
11.7968	-4.5413	2.35015	-1.93235	0.0533167	0.557921	Bves
553.935	-1.00995	0.522797	-1.93182	0.0533813	0.558059	Mir9-3hg
60.4288	1.19349	0.617959	1.93134	0.0534413	0.558147	Frrs1l
88.1065	-1.18185	0.612159	-1.93062	0.0535299	0.558534	Abhd14a
26.011	1.5139	0.784549	1.92964	0.0536516	0.559266	Cbwd1
15.5572	-3.35458	1.73943	-1.92854	0.0537874	0.560143	Gm10263
51.0752	-1.93239	1.00259	-1.92739	0.0539307	0.561096	Rad54l2
75.4324	-1.29776	0.674122	-1.92511	0.0542152	0.563515	Hccs
24.7411	1.78697	0.929232	1.92306	0.0544725	0.565117	Cacna1a
32.2326	-2.04847	1.06522	-1.92305	0.0544735	0.565117	Mcm9
81.7669	-1.2884	0.671345	-1.91914	0.0549671	0.569232	Cops7b
14.7559	-3.75666	1.95754	-1.91907	0.0549752	0.569232	Asxl1
35.4098	2.22899	1.16181	1.91854	0.0550425	0.569385	Arhgap18
140.63	-0.793232	0.413695	-1.91743	0.0551831	0.569752	Fam162a
159.751	-0.664234	0.346371	-1.9177	0.0551496	0.569752	Ncoa1
67.3202	-1.23522	0.64543	-1.91379	0.055647	0.573995	Xiap
462.341	-0.717083	0.374961	-1.91242	0.0558223	0.575256	Kctd5
58.9628	1.53408	0.802531	1.91155	0.0559335	0.575855	Cnot1
254.689	-1.18743	0.622394	-1.90785	0.0564111	0.576383	Cdh4
222.733	-0.701798	0.36898	-1.902	0.0571715	0.576383	Ssbp2
111.623	0.872161	0.459012	1.90008	0.0574223	0.576383	Cadm3
154.68	-0.869456	0.457727	-1.89951	0.0574977	0.576383	Qdpr
116.721	0.932317	0.490281	1.90159	0.0572242	0.576383	Txndc16
77.825	-1.11619	0.587246	-1.90073	0.057338	0.576383	Dph3
220.939	0.679444	0.356677	1.90492	0.0567899	0.576383	Bmp1
30.337	1.76683	0.928197	1.90351	0.0569745	0.576383	Fzd6
63.9573	-1.34933	0.706274	-1.91049	0.0560705	0.576383	Pard3
47.2585	-1.66459	0.875233	-1.90188	0.0571871	0.576383	Larp7
54.7672	-1.69101	0.889833	-1.90037	0.0573846	0.576383	Gale
18.001	3.25518	1.71142	1.90203	0.057167	0.576383	Slc34a2
181.391	-0.781433	0.410149	-1.90524	0.0567487	0.576383	Trappc4
103.675	1.36364	0.715182	1.90671	0.0565583	0.576383	Hmg20a
240.146	0.748633	0.392202	1.90879	0.0562886	0.576383	Atp1b3
345.606	-0.662368	0.348105	-1.90278	0.0570694	0.576383	Chst2
63.8626	1.81486	0.953783	1.9028	0.057067	0.576383	Rcbtb1
41.3563	-1.62716	0.855608	-1.90176	0.0572029	0.576383	Ttc38
47.4242	2.55603	1.34326	1.90285	0.0570598	0.576383	Zcchc12
86.8523	-1.39203	0.73102	-1.90424	0.0568795	0.576383	Edem2
16.227	4.27307	2.23725	1.90997	0.0561375	0.576383	5330417C22Rik
75.4658	0.861687	0.452184	1.90561	0.0567004	0.576383	Sipa1l1
93.7726	1.26727	0.667068	1.89976	0.0574645	0.576383	2900011O08Rik
52.9627	1.24136	0.652112	1.90359	0.0569632	0.576383	Rexo4
55.0572	-1.29843	0.68195	-1.904	0.0569101	0.576383	Kbtbd11
273.287	-2.66848	1.40499	-1.89929	0.0575266	0.576383	Fbln2
48.564	1.45453	0.762602	1.90732	0.0564794	0.576383	Arfgef1
31.4627	1.69905	0.891984	1.9048	0.0568065	0.576383	Lrch1
37.153	2.25092	1.18259	1.90338	0.0569913	0.576383	2610306M01Rik
378.651	-0.704334	0.37098	-1.89858	0.0576202	0.576787	Atp6v0d1
16.5333	-2.30256	1.21399	-1.89669	0.0578684	0.578737	Rab2b
66.6407	1.49951	0.791135	1.8954	0.0580397	0.579915	Tsku
67.0063	-1.42606	0.753386	-1.89286	0.0583759	0.582202	Sardh
715.176	-0.838392	0.442868	-1.8931	0.0583451	0.582202	Pmm1
48.2139	-3.03605	1.60474	-1.89193	0.0585009	0.582912	Thap3
77.3036	0.970525	0.513552	1.88983	0.0587808	0.583931	Nup50
182.599	0.811016	0.429225	1.88949	0.0588265	0.583931	Fbxw11
47.5829	1.20573	0.638358	1.88879	0.0589196	0.583931	Abcd1
217.443	0.749106	0.396617	1.88874	0.0589264	0.583931	Rps27l
242.199	-0.82958	0.439196	-1.88886	0.0589103	0.583931	Mcmbp
68.4274	-1.56269	0.826817	-1.89001	0.0587563	0.583931	Tceal1
124.891	0.924549	0.489851	1.88741	0.0591054	0.58501	Ndufaf4
138.55	0.734593	0.389265	1.88713	0.0591432	0.58501	BC005561
591.283	0.464869	0.246643	1.88478	0.0594589	0.587597	Rab14
17.941	-2.86774	1.52324	-1.88266	0.0597466	0.587761	Cfap54
18.3148	2.4216	1.28612	1.88287	0.0597176	0.587761	Zfp641
314.606	0.832134	0.441933	1.88294	0.0597083	0.587761	Sgcb
88.2186	-0.970158	0.515035	-1.88367	0.0596092	0.587761	Chmp3
83.591	-1.37184	0.728249	-1.88374	0.0595996	0.587761	Rtl6
35.8499	1.88917	1.0038	1.88201	0.0598343	0.588091	Cpeb2
80.0593	-1.03949	0.552566	-1.8812	0.0599448	0.588642	Mrps11
12.9543	-3.55842	1.89229	-1.88048	0.0600425	0.589069	Mpp7
76.454	-1.22829	0.65388	-1.87847	0.0603173	0.590163	Cyth3
55.9912	-1.31389	0.699231	-1.87905	0.0602379	0.590163	Prkrip1
520.967	-0.880911	0.468869	-1.8788	0.0602719	0.590163	Eif3k
22.0268	2.81818	1.50196	1.87633	0.0606102	0.592494	Ptprn
86.4505	-0.836839	0.446836	-1.87281	0.0610949	0.592995	Dnttip1
84.6121	1.01342	0.541046	1.87307	0.0610586	0.592995	Galc
131.852	-0.773088	0.412587	-1.87376	0.0609639	0.592995	Mpp5
202.348	1.02985	0.549911	1.87276	0.0611011	0.592995	Csnk1e
43.0922	1.38514	0.739885	1.8721	0.0611933	0.592995	D16Ertd472e
140.505	-0.772454	0.41241	-1.87302	0.0610652	0.592995	Pigx
117.17	-0.762401	0.406753	-1.87436	0.0608809	0.592995	Chchd6
68.7238	1.29981	0.693808	1.87345	0.0610064	0.592995	Pcgf3
79.223	1.23026	0.656138	1.875	0.0607922	0.592995	Man2a2
56.4404	-2.35798	1.25961	-1.87199	0.0612085	0.592995	Heg1
45.1095	2.219	1.18588	1.87118	0.0613195	0.59301	Gtf2e1
139.664	-0.807975	0.431723	-1.87151	0.0612743	0.59301	Gcc2
496.581	-0.569908	0.304659	-1.87064	0.0613943	0.593205	Pdpn
150.828	-0.866353	0.463319	-1.86989	0.0614995	0.593692	Ppp2r5a
43.111	1.97358	1.05618	1.8686	0.0616783	0.594781	Gstm4
271.172	0.637878	0.341424	1.86829	0.061722	0.594781	Rnf14
66.6227	1.11692	0.597998	1.86776	0.0617957	0.594962	Pacrg
48.6266	-2.41512	1.29369	-1.86684	0.0619243	0.595671	Slc35e1
60.1693	1.43291	0.767975	1.86583	0.0620657	0.595819	Dpp9
113.293	0.963442	0.516691	1.86464	0.0622319	0.595819	Farp1
20.5428	2.55331	1.36889	1.86524	0.0621482	0.595819	Tspan17
94.3698	-0.900828	0.483112	-1.86464	0.0622325	0.595819	Prrx1
109.021	0.845573	0.453298	1.86538	0.062128	0.595819	Wdfy3
86.4781	1.61361	0.865497	1.86437	0.0622694	0.595819	Asb8
236.407	0.830184	0.445555	1.86326	0.0624262	0.596267	Atad1
63.2374	1.15913	0.622029	1.86346	0.0623975	0.596267	Actr6
154.947	0.691822	0.371608	1.8617	0.0626455	0.597054	Nbr1
423.442	-0.903039	0.484992	-1.86197	0.0626074	0.597054	Fkbp8
107.858	-1.09172	0.586474	-1.8615	0.0626739	0.597054	Abhd11
228.981	1.17833	0.633619	1.85968	0.0629301	0.598739	Enpp2
41.9275	-2.02003	1.08643	-1.85933	0.0629805	0.598739	Zbtb11
125.683	-0.936933	0.503978	-1.85908	0.0630165	0.598739	Prpf39
109.663	1.0221	0.550576	1.85641	0.0633947	0.601806	Zpr1
36.8556	-2.34558	1.26381	-1.85595	0.06346	0.601899	Rars2
70.4665	-1.30624	0.704759	-1.85345	0.0638177	0.604762	Chid1
315.75	-0.513208	0.2773	-1.85073	0.0642078	0.605041	Prpsap1
118.238	-0.922324	0.498333	-1.85082	0.0641955	0.605041	Mib1
39.337	-1.78969	0.966979	-1.85081	0.0641974	0.605041	Rab3il1
475.83	0.52727	0.284762	1.85162	0.064081	0.605041	Eif3i
1375.7	-0.637354	0.344002	-1.85276	0.0639169	0.605041	Ttyh3
3154.69	0.69857	0.377498	1.85053	0.0642378	0.605041	Olig1
67.8228	-0.953326	0.51495	-1.8513	0.0641266	0.605041	Pcnp
104.941	0.879981	0.475632	1.85013	0.0642945	0.60505	Trappc13
76.384	-0.938842	0.507672	-1.84931	0.0644132	0.605604	Arl6
105.32	-0.811093	0.438678	-1.84895	0.0644651	0.605604	Ppig
205.257	0.932186	0.504537	1.84761	0.0646592	0.6069	Diablo
92.957	-0.881354	0.477146	-1.84714	0.0647273	0.606936	Dcaf13
140.316	-0.829516	0.449162	-1.84681	0.064775	0.606936	Vamp4
23.971	-1.8962	1.02762	-1.84524	0.0650021	0.608538	Adamts9
49.3163	-2.54496	1.3808	-1.84311	0.0653137	0.610401	Sh2b2
115.734	0.779481	0.422896	1.8432	0.0652999	0.610401	Fbxl18
307.776	-0.643779	0.349936	-1.8397	0.0658118	0.614527	Atg12
57.0015	-1.98538	1.08006	-1.83821	0.0660318	0.616051	Ppp1r7
73.8336	2.14334	1.16626	1.83779	0.066093	0.616091	Ece1
21.7569	-2.91222	1.58507	-1.83728	0.0661684	0.616265	Riiad1
24.0213	7.46801	4.07107	1.83441	0.0665932	0.617412	Chodl
86.0432	1.06234	0.579155	1.83429	0.0666103	0.617412	Srgap2
20.4134	2.28832	1.24747	1.83436	0.0666	0.617412	Epha7
46.434	1.66663	0.90867	1.83414	0.0666334	0.617412	Ptprm
85.29	-1.04242	0.568069	-1.83503	0.0665013	0.617412	Lrrc49
24.799	-2.90757	1.58404	-1.83554	0.0664264	0.617412	Sertad3
207.619	-0.987167	0.538713	-1.83245	0.0668838	0.618147	Naaa
32.3674	2.64413	1.44287	1.83255	0.0668693	0.618147	Renbp
12.189	3.43981	1.87705	1.83256	0.0668681	0.618147	Zcwpw1
125.694	-1.05209	0.574601	-1.831	0.0671011	0.618758	Patz1
90.0747	-1.15958	0.633254	-1.83114	0.0670792	0.618758	Hdac4
150.89	-0.822957	0.449491	-1.83086	0.0671211	0.618758	Bpgm
108.87	0.986581	0.539015	1.83034	0.0671991	0.618951	Vps37a
336.028	-0.695177	0.38034	-1.82778	0.0675832	0.62196	Dctn4
106.188	-0.72721	0.398419	-1.82524	0.0679649	0.622524	Psmg2
90.2891	-0.979544	0.536774	-1.82487	0.0680205	0.622524	Nifk
43.1499	2.63266	1.44234	1.82527	0.0679602	0.622524	Mpp1
68.6124	1.86261	1.02084	1.82459	0.0680635	0.622524	C530008M17Rik
42.8664	1.24996	0.685163	1.82432	0.0681038	0.622524	Card19
63.6091	1.47636	0.809046	1.82481	0.0680296	0.622524	Phlda3
132.705	0.868192	0.475413	1.82618	0.0678224	0.622524	2510009E07Rik
17.9585	-3.08975	1.69229	-1.82578	0.0678831	0.622524	Crebrf
194.095	-0.711786	0.390315	-1.82362	0.0682094	0.622964	Fbxw5
21.5001	3.2141	1.7631	1.82298	0.0683066	0.623326	Prdm15
98.9224	0.786927	0.432027	1.82148	0.0685342	0.624878	Satb1
170.357	0.805984	0.442928	1.81967	0.0688091	0.626459	Fam114a2
216.418	-0.633254	0.348022	-1.81958	0.0688233	0.626459	Asna1
42.6933	-2.21786	1.21936	-1.81887	0.0689308	0.626912	Zfand2a
42.9186	-2.0236	1.11418	-1.81622	0.0693361	0.626917	Luzp1
140.363	-1.0789	0.593382	-1.81822	0.0690298	0.626917	Ddx56
211.004	-0.753902	0.415059	-1.81637	0.0693131	0.626917	Fnbp4
34.6127	-1.40638	0.773646	-1.81786	0.0690856	0.626917	Pelp1
13.1303	-2.95776	1.62722	-1.81768	0.0691127	0.626917	Lrrc9
48.3327	-1.94428	1.07033	-1.81651	0.0692915	0.626917	Smpd3
43.2544	-1.49537	0.822887	-1.81723	0.0691822	0.626917	Fam208a
11.1441	-3.33894	1.83929	-1.81534	0.0694719	0.62762	Gm38260
32.0843	1.9624	1.08186	1.81392	0.0696899	0.628975	Nos1ap
85.508	0.802841	0.442676	1.81361	0.0697378	0.628975	Dnajb14
91.4222	-0.991706	0.546995	-1.81301	0.0698307	0.629067	Rab4a
16.8239	-3.30651	1.82399	-1.81279	0.0698641	0.629067	Wdr53
304.875	0.876915	0.484522	1.80986	0.070318	0.632223	Lamp2
116.071	0.762403	0.42127	1.80977	0.0703312	0.632223	Thap12
34.7251	-2.24555	1.24161	-1.80858	0.0705158	0.632832	Mogs
14.485	2.63957	1.45933	1.80876	0.0704889	0.632832	Prr15
344.19	1.11366	0.616844	1.80542	0.0710092	0.634462	Epn2
120.015	-0.923352	0.511261	-1.80603	0.0709139	0.634462	Ddx52
39.0843	1.94612	1.07873	1.80409	0.0712174	0.634462	Dhx16
167.954	-1.05297	0.583386	-1.80492	0.071087	0.634462	Ubald1
45.3114	-2.01133	1.11487	-1.8041	0.0712151	0.634462	Mcm3
280.508	-0.584442	0.323776	-1.80508	0.0710616	0.634462	Fbrsl1
112.271	1.07425	0.595441	1.80412	0.0712119	0.634462	Ado
44.1325	-2.16006	1.19734	-1.80405	0.0712241	0.634462	Ext1
24.998	-2.38166	1.31841	-1.80646	0.0708467	0.634462	Tgfbrap1
71.9709	-1.14878	0.636999	-1.80342	0.0713221	0.634814	Cdk9
100.36	-0.93067	0.516622	-1.80145	0.0716318	0.634964	Krit1
3670.16	0.77613	0.430739	1.80186	0.0715676	0.634964	Slc1a2
131.383	0.934761	0.518812	1.80173	0.0715873	0.634964	Shisa9
99.6344	0.954461	0.529795	1.80157	0.0716133	0.634964	Kdm5c
82.4295	1.69802	0.942139	1.8023	0.0714976	0.634964	Lemd2
58.6234	-2.04842	1.1374	-1.80097	0.0717077	0.635117	Rims3
133.939	1.43989	0.800292	1.7992	0.0719868	0.637068	Phactr1
149.937	-0.79931	0.444572	-1.79793	0.0721876	0.638324	Blmh
224.243	0.735412	0.40915	1.79741	0.0722702	0.638534	Stx7
170.062	0.674369	0.375467	1.79608	0.0724814	0.638838	Sypl
330.377	-0.554123	0.308473	-1.79634	0.07244	0.638838	Fermt2
34.0179	1.86534	1.03853	1.79614	0.0724728	0.638838	Wdr92
100.055	-0.990082	0.551639	-1.7948	0.0726855	0.639135	Arhgef40
170.146	1.42851	0.795716	1.79525	0.0726138	0.639135	Bmp7
35.2357	-2.89783	1.6146	-1.79476	0.072692	0.639135	Perm1
28.319	2.18913	1.22051	1.79362	0.0728742	0.640218	Trpc1
199.892	-0.630367	0.352196	-1.78982	0.0734827	0.640625	Ergic1
18.1808	3.11578	1.74157	1.78907	0.0736042	0.640625	Kcnn1
86.4026	-1.08803	0.607765	-1.79022	0.0734183	0.640625	Vps4b
79.1991	-1.48718	0.82984	-1.79213	0.0731124	0.640625	Vps13d
20.4772	-2.33092	1.301	-1.79165	0.0731898	0.640625	Tfeb
55.7468	-1.22418	0.683171	-1.79191	0.0731469	0.640625	Rnf6
30.8634	-2.5145	1.40469	-1.79007	0.0734422	0.640625	Wdr54
13.4273	-3.6108	2.01402	-1.79283	0.0730006	0.640625	Ccdc77
250.348	0.582262	0.325412	1.7893	0.0735658	0.640625	1110004F10Rik
178.772	-0.558544	0.312226	-1.78891	0.0736297	0.640625	Rap2b
33.0243	-1.57223	0.878143	-1.7904	0.0733894	0.640625	Purg
71.036	-0.922158	0.515395	-1.78923	0.0735785	0.640625	Mettl23
120.351	0.666997	0.37309	1.78777	0.0738139	0.641713	Fam192a
60.8052	-1.51681	0.848946	-1.7867	0.0739867	0.642186	Arpc1b
161.833	-0.699882	0.391662	-1.78695	0.0739451	0.642186	Slc25a23
32.5391	-2.0566	1.15247	-1.78452	0.0743391	0.642672	Rps18
499.17	-0.705729	0.395334	-1.78515	0.0742374	0.642672	Tsn
190.334	-0.824348	0.461709	-1.78543	0.0741918	0.642672	Fbxw7
56.9188	1.22625	0.687072	1.78475	0.0743018	0.642672	Rnasel
260.838	0.628929	0.352161	1.78591	0.0741136	0.642672	Ssb
62.5389	-1.11029	0.622388	-1.78392	0.0744366	0.643002	Oplah
662.361	0.492686	0.276286	1.78325	0.0745462	0.643436	Spag9
231.032	-0.762299	0.427709	-1.78229	0.0747027	0.644273	Rab18
33.5063	1.27864	0.717652	1.7817	0.0747978	0.644581	Npr2
466.484	-0.488724	0.274489	-1.78049	0.0749963	0.64529	Sdhb
86.7347	-1.19061	0.668705	-1.78047	0.0749992	0.64529	Cntrl
1767.41	-0.528162	0.296943	-1.77866	0.0752948	0.645464	Sox9
117.099	-0.829149	0.466196	-1.77854	0.0753149	0.645464	Prr13
25.7429	-2.05946	1.15796	-1.77853	0.075317	0.645464	Atrnl1
117.558	-0.647176	0.363656	-1.77964	0.0751349	0.645464	Arntl
97.9271	0.889111	0.499715	1.77924	0.0752009	0.645464	Kcmf1
66.8631	-1.34662	0.757466	-1.77779	0.075438	0.64599	Aptx
163.321	-0.820144	0.461736	-1.77622	0.0756966	0.64664	Gna12
192.564	-0.936911	0.527403	-1.77646	0.075657	0.64664	Tmem55a
20.6229	2.19263	1.2345	1.77614	0.07571	0.64664	Col12a1
27.8424	-2.75725	1.55261	-1.77588	0.0757525	0.64664	Txnrd2
110.56	-1.16623	0.657453	-1.77386	0.0760856	0.647652	Rac3
217.136	0.655739	0.369537	1.77449	0.0759825	0.647652	Ccar1
212.336	-0.641201	0.361422	-1.77411	0.0760451	0.647652	Rftn2
154.038	0.778075	0.438669	1.77372	0.07611	0.647652	Numa1
102.29	0.751455	0.423831	1.77301	0.0762273	0.647685	Faf1
47.2578	-1.34675	0.759601	-1.77297	0.0762333	0.647685	Mrpl14
38.7623	-1.41057	0.796119	-1.7718	0.0764274	0.648825	Ddr2
38.093	-2.06918	1.16984	-1.76876	0.0769333	0.652609	Ccdc134
81.3727	1.04352	0.590129	1.76829	0.0770121	0.652766	Mecp2
18.9638	-2.42065	1.3696	-1.76741	0.077159	0.6535	Erap1
33.5061	-1.58915	0.899555	-1.7666	0.0772959	0.654149	Zfp40
17.2934	-2.91365	1.65208	-1.76363	0.0777947	0.654595	Adora2a
87.3216	0.850575	0.482347	1.76341	0.0778317	0.654595	Nnt
76.7829	0.923918	0.523411	1.76519	0.0775321	0.654595	Tmem206
48.5658	-1.67034	0.946896	-1.76401	0.07773	0.654595	Pik3r4
55.686	-2.23154	1.26415	-1.76525	0.077522	0.654595	Ankrd54
23.5587	1.82586	1.03516	1.76385	0.0777579	0.654595	Whrn
15.9721	3.95141	2.24043	1.76368	0.0777855	0.654595	Spns2
217.921	0.724832	0.410771	1.76457	0.0776368	0.654595	Ubap2l
12.5797	2.64437	1.50045	1.76238	0.0780044	0.65517	S100a3
172.493	-0.885025	0.502407	-1.76157	0.0781418	0.65517	Cabin1
105.672	0.802383	0.455417	1.76187	0.078092	0.65517	Kif2a
47.9151	-2.10153	1.19254	-1.76223	0.0780305	0.65517	Eml3
16.1576	-2.25599	1.28248	-1.75909	0.0785625	0.657812	Rccd1
60.5478	-0.943989	0.536664	-1.759	0.0785783	0.657812	Gtf3c2
47.9524	1.19453	0.67968	1.75749	0.0788341	0.659445	Rabl2
115.877	0.672189	0.382674	1.75656	0.0789932	0.659758	Dnajc24
110.271	-0.916227	0.521528	-1.75681	0.0789499	0.659758	Psmd9
55.2522	1.50225	0.855582	1.75582	0.0791193	0.659794	Rngtt
114.511	0.951923	0.542085	1.75604	0.0790815	0.659794	Tgfa
17.0933	-2.02093	1.15148	-1.75506	0.0792487	0.660365	Amacr
133.721	1.10972	0.634093	1.7501	0.0801013	0.661988	P4ha1
16.9829	-3.32557	1.89715	-1.75292	0.0796151	0.661988	Poc1a
12.6286	-3.51698	2.00835	-1.75118	0.0799149	0.661988	Ccdc51
420.181	1.13809	0.650462	1.74966	0.0801762	0.661988	Ngef
35.4253	2.3611	1.3472	1.75261	0.0796698	0.661988	Celf3
195.505	0.765292	0.436484	1.75331	0.0795489	0.661988	Rufy3
43.1788	1.27239	0.72669	1.75094	0.0799557	0.661988	Wasf3
76.9569	1.32506	0.757046	1.7503	0.0800671	0.661988	Grhpr
129.196	0.968435	0.553065	1.75103	0.0799403	0.661988	Ppp2r2d
23.5952	1.65537	0.94513	1.75147	0.0798647	0.661988	Hmga1
133.784	-1.07114	0.611968	-1.75031	0.0800643	0.661988	Smim20
45.7082	2.20099	1.25793	1.7497	0.0801707	0.661988	A330076C08Rik
60.757	1.90249	1.0877	1.74909	0.0802754	0.662302	Sestd1
112.739	0.829805	0.474784	1.74775	0.0805069	0.663707	Tnk2
55.1119	-1.92952	1.1044	-1.74712	0.0806174	0.664113	Arvcf
65.4276	1.65048	0.945101	1.74635	0.0807493	0.664695	Dusp15
135.042	0.940814	0.539223	1.74476	0.0810271	0.66597	Slc7a2
24.8364	-2.37129	1.35902	-1.74485	0.0810117	0.66597	Wdr44
45.9723	1.55788	0.893179	1.74419	0.0811257	0.666276	Ahctf1
1561.49	-0.517754	0.296971	-1.74345	0.0812555	0.666837	Lrp1
441.246	-0.557621	0.320549	-1.73958	0.0819324	0.6686	Ndufa11
118.165	1.06066	0.609184	1.74111	0.081664	0.6686	Dus3l
389.372	0.761992	0.437965	1.73985	0.0818857	0.6686	Tmem50b
233.557	0.646449	0.371518	1.74002	0.0818559	0.6686	Lmo4
12.6945	2.83554	1.62907	1.74058	0.0817564	0.6686	Kcnq4
181.034	0.582275	0.334823	1.73905	0.0820254	0.6686	Pccb
23.1341	2.71184	1.55869	1.73982	0.0818908	0.6686	Rapgefl1
13.6416	-2.2378	1.28673	-1.73913	0.0820115	0.6686	Etfbkmt
41.7547	-1.61871	0.929829	-1.74087	0.0817068	0.6686	Usf3
91.1627	0.749662	0.431348	1.73795	0.0822197	0.66968	Lhfpl2
115.6	-0.711131	0.409282	-1.73751	0.0822979	0.669813	Rnf34
105.433	-0.807546	0.465275	-1.73563	0.082629	0.670495	Amotl1
150.944	0.642004	0.36989	1.73566	0.0826238	0.670495	Gnl1
16.7683	-2.51895	1.45127	-1.73569	0.0826193	0.670495	Tepsin
35.0889	-2.07846	1.19741	-1.7358	0.0825994	0.670495	A130010J15Rik
71.3944	-1.15621	0.666463	-1.73484	0.0827692	0.67113	Kank2
65.5455	-1.30559	0.753197	-1.7334	0.0830238	0.672054	Lef1
202.601	-0.824675	0.475667	-1.73372	0.0829674	0.672054	0610037L13Rik
1420.08	-0.959049	0.553356	-1.73315	0.0830691	0.672054	Hes5
267.681	0.722451	0.417154	1.73185	0.0832995	0.672913	Slc25a11
92.859	1.28747	0.7433	1.7321	0.0832563	0.672913	Cyp1b1
117.882	-1.24972	0.721842	-1.7313	0.0833984	0.673211	Adprhl2
67.0652	-1.67048	0.965086	-1.73091	0.0834674	0.673266	Ice1
138.979	0.932829	0.539053	1.7305	0.0835414	0.673363	Lmf1
36.1961	-2.06411	1.19348	-1.72949	0.0837223	0.673405	Smg8
73.9501	-0.8629	0.498952	-1.72943	0.083733	0.673405	Cryzl1
19.4408	3.53387	2.04292	1.72982	0.0836631	0.673405	Cep170b
126.283	-0.677211	0.392063	-1.7273	0.0841139	0.673939	Prpf6
45.111	2.46278	1.42533	1.72787	0.084011	0.673939	Gnal
336.657	-0.596725	0.345228	-1.7285	0.083899	0.673939	Fndc4
93.4521	1.10089	0.63702	1.72819	0.083954	0.673939	Kazn
38.9876	2.20247	1.27508	1.72732	0.0841095	0.673939	St3gal5
53.0849	-1.20861	0.699845	-1.72697	0.0841725	0.673939	Lyrm9
17.8999	-2.32574	1.34713	-1.72643	0.0842693	0.674217	Cenpw
38.2196	-2.62101	1.51884	-1.72566	0.0844078	0.674826	Tnfaip8l1
24.0314	1.79493	1.0414	1.72357	0.0847857	0.677348	Spidr
18.4034	3.44852	2.00235	1.72223	0.0850279	0.678511	Rab3b
303.371	0.885604	0.514278	1.72203	0.0850635	0.678511	Dnajb11
347.141	-0.665562	0.386567	-1.72173	0.085119	0.678511	Fus
24.2631	-2.15903	1.25494	-1.72043	0.085354	0.679885	Tmem231
70.0956	-1.1252	0.654564	-1.71901	0.0856134	0.681069	Fbxo38
102.678	0.963668	0.560623	1.71892	0.0856283	0.681069	Arid4a
707.409	0.410261	0.238934	1.71705	0.0859709	0.682331	Cdc42
39.1125	-1.66242	0.969951	-1.71393	0.0865424	0.682331	Csf1
183.014	-0.766146	0.446987	-1.71402	0.0865248	0.682331	Prmt2
81.1205	-1.17356	0.684369	-1.7148	0.086381	0.682331	Rnft1
696.469	0.590958	0.344098	1.71741	0.0859034	0.682331	Sf3b1
45.8762	-1.31316	0.765771	-1.71482	0.086378	0.682331	Cdc73
158.63	0.745475	0.434492	1.71574	0.0862095	0.682331	Erp44
77.2719	0.766368	0.446925	1.71476	0.08639	0.682331	Vps33a
62.133	-1.13712	0.663321	-1.71429	0.0864763	0.682331	Brap
97.7343	1.12593	0.656412	1.71527	0.086295	0.682331	Atxn2
23.6116	1.64338	0.95825	1.71498	0.0863492	0.682331	Trp53rkb
16.4803	-2.4929	1.45334	-1.7153	0.086291	0.682331	Csf2ra
199.479	-0.977457	0.570569	-1.71313	0.0866893	0.682993	Pkia
256.037	0.479744	0.280208	1.7121	0.0868781	0.683487	Stx12
99.3609	0.834341	0.487287	1.71222	0.0868571	0.683487	G6pdx
28.877	2.90107	1.69525	1.7113	0.0870265	0.683663	Pdyn
37.9889	1.76227	1.02961	1.71159	0.086972	0.683663	Spty2d1
75.113	-1.06791	0.624325	-1.7105	0.0871739	0.684325	1700021F05Rik
94.3751	-0.879283	0.514156	-1.71015	0.0872384	0.684336	Natd1
70.104	-1.25971	0.736832	-1.70963	0.0873336	0.684587	1810013L24Rik
109.813	-0.850963	0.497851	-1.70927	0.0874006	0.684617	Pid1
110.575	-0.945487	0.554083	-1.7064	0.0879336	0.684742	Stk11
46.0803	2.16556	1.26856	1.7071	0.0878033	0.684742	Gm266
543.032	-0.982296	0.576177	-1.70485	0.0882222	0.684742	Id4
58.9843	1.27593	0.747756	1.70635	0.0879428	0.684742	Thumpd2
46.6991	-1.70661	1.00092	-1.70504	0.0881863	0.684742	Rdh5
155.359	-0.568855	0.333798	-1.70419	0.0883459	0.684742	Tpm3
93.744	-1.22331	0.716244	-1.70795	0.0876456	0.684742	Luc7l2
31.1165	1.97613	1.15878	1.70535	0.0881297	0.684742	Plscr1
59.6013	-1.23177	0.723001	-1.70369	0.0884385	0.684742	Snx14
42.3626	1.18089	0.693386	1.70308	0.0885535	0.684742	1110059G10Rik
17.8313	-2.42805	1.42103	-1.70865	0.0875161	0.684742	Mamdc2
69.2121	1.30708	0.767311	1.70345	0.0884835	0.684742	Cnep1r1
896.296	0.753865	0.442284	1.70448	0.0882915	0.684742	Dag1
72.0961	-2.02027	1.18349	-1.70704	0.0878146	0.684742	Hspb8
34.6525	-1.99453	1.17075	-1.70363	0.0884506	0.684742	Mgat3
24.0719	-7.17461	4.20744	-1.70522	0.0881536	0.684742	Cx3cr1
35.3385	-1.25755	0.738287	-1.70333	0.0885055	0.684742	3110082I17Rik
374.459	-0.50296	0.295031	-1.70477	0.0882371	0.684742	Gm1673
172.213	0.806017	0.47353	1.70214	0.0887284	0.685117	Pnpla8
20.09	2.35212	1.38175	1.70228	0.088703	0.685117	Ica1
53.6399	-1.10761	0.650984	-1.70144	0.0888611	0.685654	Flii
48.948	-2.04649	1.20409	-1.69961	0.0892041	0.68781	Fsd1
27.3532	1.50469	0.886687	1.69698	0.0896999	0.690832	Zfp354a
25.8319	1.63913	0.965981	1.69686	0.0897234	0.690832	Nol4l
24.6238	2.01615	1.18841	1.69651	0.0897901	0.690855	Zfhx2
31.5197	-1.77666	1.04807	-1.69517	0.0900426	0.692307	Ficd
30.1096	-2.15764	1.27345	-1.69433	0.0902029	0.692556	Gadd45b
47.4186	-1.83105	1.08061	-1.69446	0.0901787	0.692556	Fam173b
731.799	-0.704689	0.416413	-1.69228	0.0905919	0.693191	Mmp14
187.709	0.895614	0.529051	1.69287	0.0904806	0.693191	Adgrl1
176.018	0.583373	0.344739	1.69221	0.0906052	0.693191	Dhx15
30.0282	-2.15631	1.27395	-1.69261	0.0905293	0.693191	Sel1l3
762.428	0.545044	0.321994	1.69271	0.0905098	0.693191	Egr1
32.8766	-1.27367	0.75288	-1.69174	0.0906963	0.693398	Sarnp
41.14	-1.39493	0.824897	-1.69103	0.090831	0.69345	Hk2
88.7583	-1.2088	0.714732	-1.69126	0.0907869	0.69345	Acot13
22.9506	-7.105	4.20751	-1.68865	0.0912872	0.693508	Fhl2
36.1456	1.63698	0.968426	1.69035	0.0909601	0.693508	Rab3c
118.695	0.724424	0.428743	1.68965	0.0910954	0.693508	Zhx1
45.221	1.61601	0.956517	1.68948	0.0911282	0.693508	Rhbdd1
76.3057	-0.969947	0.574335	-1.68882	0.0912545	0.693508	Cnot9
42.3718	-1.80691	1.06993	-1.68881	0.0912567	0.693508	Lmo1
32.3069	2.97963	1.76438	1.68877	0.0912627	0.693508	Cdc42ep3
47.2602	-1.65942	0.982882	-1.68832	0.0913503	0.693508	Nxt1
97.3219	1.28448	0.761932	1.68582	0.0918303	0.694501	Jakmip2
122.08	-1.17257	0.695137	-1.68681	0.091639	0.694501	Dock7
14.3896	2.48438	1.47381	1.68568	0.0918568	0.694501	Arhgef19
30.6903	-2.29043	1.35879	-1.68564	0.0918655	0.694501	Dnajb5
65.2047	-1.15284	0.683608	-1.6864	0.0917184	0.694501	Ppp1r37
139.185	-0.670934	0.397793	-1.68664	0.0916721	0.694501	2610203C20Rik
15.9833	2.56875	1.52427	1.68523	0.0919435	0.694606	Cep72
608.213	0.817625	0.485615	1.68369	0.0922418	0.695889	Cxcl14
22.6472	-7.08488	4.20753	-1.68385	0.0922098	0.695889	Fggy
65.8312	1.29664	0.770564	1.68272	0.0924292	0.696819	Metap1
155.382	-1.06327	0.632113	-1.68208	0.0925527	0.697265	1110051M20Rik
318.088	0.631099	0.375807	1.67932	0.0930904	0.698388	Pgrmc1
37.054	1.68316	1.00205	1.67973	0.0930101	0.698388	Slc12a7
293.346	-0.699195	0.416044	-1.68058	0.0928445	0.698388	Tcf3
43.5934	-1.95022	1.16077	-1.68011	0.0929364	0.698388	Twnk
134.093	-0.731727	0.435812	-1.679	0.0931528	0.698388	Ttc4
63.1677	1.26788	0.755078	1.67914	0.0931243	0.698388	Nckipsd
14.3847	3.29999	1.96438	1.67992	0.0929733	0.698388	Gm45902
55.0204	-1.46309	0.871721	-1.67839	0.09327	0.698784	Fam193b
14.5081	2.53368	1.50994	1.678	0.0933464	0.698873	Grin1
277.844	-1.20693	0.719632	-1.67714	0.0935148	0.699651	H2afx
62.6582	-1.17619	0.701614	-1.67641	0.0936584	0.700098	Med15
16.2538	2.20597	1.31607	1.67618	0.0937037	0.700098	Zmym6
21.7242	1.48422	0.88574	1.67569	0.0937993	0.700329	Rhbdl3
185.624	-0.636839	0.380224	-1.67491	0.0939529	0.700993	Sccpdh
193.627	-0.835907	0.499842	-1.67234	0.0944566	0.704267	Eloc
36.2278	1.33241	0.796927	1.67193	0.0945378	0.704388	Arsb
113.173	0.86147	0.515412	1.67142	0.094639	0.704658	Mrpl11
350.686	-0.602195	0.360495	-1.67047	0.0948266	0.70557	Arpc4
1048.51	0.891203	0.53366	1.66998	0.0949226	0.7058	Gfap
112.701	-0.898418	0.538335	-1.66888	0.0951409	0.706454	Otx1
115.146	-0.762058	0.456556	-1.66915	0.0950885	0.706454	Dmac1
128.351	0.676311	0.405667	1.66716	0.0954828	0.707191	M6pr
94.9691	-1.53618	0.921666	-1.66674	0.0955664	0.707191	Grin2b
24.6955	2.14046	1.28382	1.66726	0.0954622	0.707191	Oxld1
24.219	-2.59784	1.55855	-1.66683	0.0955489	0.707191	Syndig1
51.9908	1.75919	1.05465	1.66803	0.0953102	0.707191	Qser1
49.2411	-2.05269	1.23226	-1.66579	0.0957545	0.7081	Cc2d1a
55.8273	1.46752	0.881759	1.66431	0.0960498	0.709316	Siah1a
153.759	-0.790203	0.474722	-1.66456	0.0960002	0.709316	Dpm3
12.976	1.83146	1.10116	1.66321	0.0962709	0.709981	Kcnmb4
82.9719	1.12748	0.677855	1.6633	0.0962525	0.709981	Frat1
163.188	0.775937	0.46665	1.66278	0.096356	0.710126	Vps11
210.682	0.684366	0.41229	1.65991	0.0969318	0.712916	Nptn
60.4209	1.07388	0.646763	1.66039	0.0968364	0.712916	Zfp319
16.068	2.49098	1.50061	1.65998	0.096918	0.712916	Utp14b
52.3319	1.33889	0.807048	1.659	0.0971161	0.713787	Slc39a9
28.1841	1.65586	0.99881	1.65784	0.0973506	0.715026	Rnf144b
281.367	0.554509	0.334658	1.65694	0.0975318	0.715871	Srsf1
23.9717	-2.43612	1.4711	-1.65599	0.0977231	0.716459	Timeless
150.722	0.834519	0.50397	1.65589	0.097744	0.716459	Alkbh5
63.2361	-0.975594	0.589301	-1.65551	0.097821	0.716539	Grk6
63.0327	1.49885	0.907911	1.65088	0.0987634	0.716802	Mast2
552.31	-0.764659	0.463094	-1.65119	0.0986989	0.716802	Ddah2
98.9039	-0.746398	0.452199	-1.65059	0.0988214	0.716802	Snapc2
430.185	-0.461404	0.279111	-1.65312	0.0983055	0.716802	H13
198.855	-0.612512	0.370907	-1.65139	0.0986586	0.716802	Vti1b
117.624	-0.807841	0.488522	-1.65364	0.0982	0.716802	Crcp
160.365	0.576108	0.348977	1.65085	0.0987697	0.716802	Ilkap
120.585	0.82635	0.50049	1.65108	0.0987214	0.716802	Pdlim5
184.796	-0.798839	0.483668	-1.65163	0.0986104	0.716802	Cdk11b
34.0323	-1.62337	0.982045	-1.65306	0.0983196	0.716802	Man2b2
105.344	0.736397	0.445517	1.6529	0.0983503	0.716802	Arcn1
61.8957	-1.37451	0.831162	-1.65373	0.0981834	0.716802	Pard6g
11.9141	-2.18854	1.32336	-1.65377	0.0981738	0.716802	Rpl36
51.0193	1.44054	0.872811	1.65046	0.0988488	0.716802	Kcnc1
15.0793	1.81013	1.09449	1.65385	0.0981576	0.716802	Gm20735
11.4016	-4.46108	2.70366	-1.65002	0.0989399	0.716983	Cenpk
59.2499	1.23575	0.74973	1.64827	0.0992982	0.719099	Btbd3
92.0094	-1.18077	0.71675	-1.64739	0.0994778	0.719919	Fam69b
144.74	-0.797512	0.484256	-1.64688	0.0995825	0.720013	Pfkl
27.6212	1.64926	1.00156	1.64668	0.0996236	0.720013	Ermard
66.1038	1.89191	1.14952	1.64583	0.0997995	0.720359	Pknox1
107.293	0.966767	0.587422	1.64578	0.0998093	0.720359	Nat14
18.6475	-1.8593	1.12995	-1.64548	0.0998708	0.720359	Sorcs1
211.261	-0.771092	0.4688	-1.64482	0.100007	0.720861	Nes
132.031	0.815535	0.496083	1.64395	0.100186	0.721675	Pde4dip
39.2804	-1.23585	0.752014	-1.64339	0.100303	0.722033	Rad9a
61.719	0.993666	0.6056	1.64079	0.10084	0.724659	Kpna6
14.2387	2.34562	1.42922	1.64119	0.100757	0.724659	Cmtr1
55.1296	-1.10531	0.673696	-1.64066	0.100868	0.724659	Ctdspl
100.27	0.804203	0.490431	1.63979	0.101049	0.724999	Gab1
74.5098	-1.31658	0.802866	-1.63985	0.101037	0.724999	Rims2
34.8139	-1.99802	1.21919	-1.63881	0.101253	0.725504	Evc
41.3798	-1.2512	0.763422	-1.63894	0.101226	0.725504	Zfp653
263.047	-0.564193	0.344898	-1.63582	0.101877	0.726057	Atox1
60.4804	1.16955	0.714666	1.6365	0.101734	0.726057	Rnf165
166.255	-0.596348	0.364649	-1.6354	0.101965	0.726057	Slc30a10
190.904	1.19953	0.732776	1.63696	0.101639	0.726057	Zeb2
84.7423	0.822495	0.502676	1.63623	0.101791	0.726057	Ppp2r1b
53.4554	1.61835	0.989477	1.63556	0.101931	0.726057	Senp1
69.0606	0.77874	0.475708	1.63701	0.101628	0.726057	Ube3c
38.0554	2.33339	1.42695	1.63523	0.102	0.726057	Svop
11.065	-3.31576	2.02759	-1.63532	0.101981	0.726057	Dcc
19.5472	1.70013	1.0386	1.63694	0.101643	0.726057	2810410L24Rik
24.7399	2.02421	1.23833	1.63463	0.102127	0.726485	D930016D06Rik
107.143	0.737926	0.451584	1.63408	0.102241	0.726819	Imp4
11.9068	1.85122	1.1334	1.63333	0.1024	0.727128	Mtrr
25.0334	2.85165	1.74601	1.63324	0.102419	0.727128	Hrk
153.34	0.604501	0.37032	1.63238	0.1026	0.727938	Mlec
108.174	-2.67095	1.63738	-1.63124	0.10284	0.729163	Rcor3
181.497	0.871215	0.534372	1.63035	0.103027	0.729648	Tor1b
122.488	1.29385	0.793725	1.6301	0.10308	0.729648	Dpp7
46.5517	-1.75376	1.07672	-1.6288	0.103356	0.729648	Mrgbp
18.1214	-2.03789	1.25081	-1.62927	0.103257	0.729648	Cc2d1b
252.351	0.479616	0.294472	1.62873	0.10337	0.729648	Actr1b
100.271	1.05319	0.646567	1.6289	0.103335	0.729648	Adora1
87.6998	-1.81147	1.11223	-1.62868	0.10338	0.729648	Vps37c
359.785	0.549038	0.33722	1.62813	0.103497	0.730002	Clcn4
20.9813	-2.55914	1.57278	-1.62714	0.103707	0.730057	Fam241b
78.162	-1.26588	0.777957	-1.62719	0.103697	0.730057	Pfas
318.986	0.956972	0.588032	1.62741	0.103649	0.730057	Mageh1
42.2811	1.09164	0.671502	1.62567	0.10402	0.731319	6430548M08Rik
38.1765	1.95382	1.20186	1.62566	0.104021	0.731319	Tmie
49.7112	1.95162	1.20241	1.62309	0.10457	0.733038	Chga
13.3641	-2.95741	1.82217	-1.62301	0.104587	0.733038	Spata3
76.4284	-0.930219	0.573069	-1.62322	0.104542	0.733038	Cnih3
30.4088	1.53863	0.948137	1.62279	0.104634	0.733038	Ggta1
113.67	-0.72573	0.447259	-1.62262	0.104671	0.733038	Tmem135
51.5713	0.996935	0.614384	1.62266	0.104662	0.733038	Trmt10c
128.817	0.680316	0.41938	1.62219	0.104762	0.733057	Ddx6
44.3706	1.542	0.950695	1.62197	0.104809	0.733057	Nudt10
36.0358	1.40338	0.865907	1.6207	0.105081	0.734013	Esrra
115.909	0.725218	0.447461	1.62074	0.105073	0.734013	Chd6
56.5411	0.910875	0.562287	1.61995	0.105244	0.734672	Sv2a
189.102	0.547079	0.337791	1.61958	0.105324	0.734757	Tacc1
179.212	0.715603	0.44221	1.61824	0.10561	0.736283	Kidins220
25.2511	1.49723	0.925633	1.61752	0.105766	0.736895	Klhl2
25.6324	2.09509	1.2956	1.61708	0.105861	0.737087	Endog
107.373	0.7707	0.476757	1.61654	0.105977	0.737415	Xpo1
111.37	-0.7388	0.459667	-1.60725	0.108	0.738424	Ykt6
81.6055	-1.2292	0.766497	-1.60366	0.108789	0.738424	Dnaja3
50.7788	1.14647	0.715544	1.60224	0.109103	0.738424	Rpl10
497.649	-0.724607	0.450035	-1.61011	0.107373	0.738424	Slc25a39
29.5988	1.49354	0.928329	1.60885	0.107649	0.738424	L3hypdh
19.4399	1.68001	1.04516	1.60743	0.10796	0.738424	Apaf1
343.13	0.514436	0.319894	1.60814	0.107804	0.738424	Pnn
45.5015	2.36192	1.46638	1.61072	0.107242	0.738424	Serinc5
27.8693	1.57632	0.977607	1.61243	0.106868	0.738424	Ppwd1
99.3713	-0.911113	0.564313	-1.61455	0.106408	0.738424	Gps2
75.5502	1.13768	0.709796	1.60283	0.108972	0.738424	Agpat4
58.0934	1.18786	0.739701	1.60587	0.108303	0.738424	Map3k2
224.414	-1.22619	0.762738	-1.60762	0.107918	0.738424	Slc14a2
121.276	0.814195	0.50688	1.60629	0.10821	0.738424	Cdk2ap2
39.7914	-1.99066	1.23422	-1.61289	0.106769	0.738424	Rab40c
116.925	0.709776	0.441805	1.60654	0.108156	0.738424	Exosc7
19.2598	2.27923	1.41482	1.61097	0.107187	0.738424	Rdh10
69.3103	-1.75415	1.08723	-1.61342	0.106653	0.738424	Nek7
36.0156	1.79389	1.11744	1.60535	0.108417	0.738424	Tpm2
54.558	-0.965577	0.598254	-1.61399	0.106529	0.738424	Ndufs5
77.2519	-1.36406	0.850711	-1.60343	0.108839	0.738424	Rcc1
41.3343	1.92229	1.1963	1.60685	0.108086	0.738424	Errfi1
201.322	0.606284	0.376542	1.61014	0.107368	0.738424	G3bp2
107.278	0.829531	0.517853	1.60187	0.109185	0.738424	Zkscan1
569.015	0.433968	0.269855	1.60815	0.107802	0.738424	Cct7
76.0626	-0.944711	0.587594	-1.60776	0.107887	0.738424	Lhpp
81.5918	-0.860404	0.534513	-1.6097	0.107464	0.738424	Dcps
166.77	1.02212	0.634038	1.61208	0.106944	0.738424	Tcf12
47.654	0.948785	0.589778	1.60872	0.107678	0.738424	Cipc
211.11	-0.745544	0.462331	-1.61258	0.106837	0.738424	Palm
20.3076	-1.83199	1.14321	-1.6025	0.109046	0.738424	Siah2
44.5435	-1.81287	1.13166	-1.60196	0.109164	0.738424	Slc38a7
42.3202	1.54644	0.963982	1.60422	0.108666	0.738424	Cyld
12.0974	-3.4379	2.14051	-1.60612	0.108248	0.738424	Dlgap5
33.1622	1.96349	1.22022	1.60912	0.107589	0.738424	Akna
146.268	-0.668765	0.415392	-1.60996	0.107407	0.738424	Tmem246
549.338	-0.437619	0.272973	-1.60316	0.108899	0.738424	Arglu1
56.0556	-1.21217	0.754159	-1.60731	0.107987	0.738424	Nbl1
108.053	1.2813	0.798291	1.60506	0.108481	0.738424	Enc1
56.4389	-1.82581	1.13566	-1.60771	0.1079	0.738424	Sin3a
75.8704	0.759524	0.472966	1.60588	0.108301	0.738424	Fbxo28
66.1321	1.26692	0.790903	1.60186	0.109187	0.738424	Pigm
20.2371	-2.26229	1.40973	-1.60477	0.108545	0.738424	Zfp647
20.7047	-2.32699	1.44517	-1.61019	0.107357	0.738424	Hhip
244.814	0.850028	0.527784	1.61056	0.107276	0.738424	Tm9sf4
25.1211	-2.19443	1.37026	-1.60147	0.109273	0.738548	Slc23a2
78.8922	-0.974486	0.609004	-1.60013	0.10957	0.739168	Thap7
55.8474	-1.12887	0.705375	-1.60039	0.109513	0.739168	Exosc8
49.2001	-1.08984	0.681082	-1.60016	0.109562	0.739168	Klhl8
773.787	-0.502088	0.313961	-1.59921	0.109775	0.739172	Pfn1
19.5264	1.95169	1.22005	1.59968	0.10967	0.739172	Noc3l
130.624	-0.681936	0.42638	-1.59936	0.109741	0.739172	Cpsf4
179.323	0.946756	0.592497	1.59791	0.110063	0.740655	Scamp5
24.9372	-2.06147	1.29138	-1.59633	0.110416	0.74248	Klhl29
332.504	-0.709929	0.444796	-1.59608	0.110471	0.74248	Psip1
76.752	1.0202	0.639676	1.59487	0.110741	0.74383	Phkb
123.917	-0.587206	0.369985	-1.58711	0.112488	0.744031	Tm9sf1
48.6015	-2.40951	1.51246	-1.59311	0.111136	0.744031	Mcm5
16.6191	2.32343	1.45886	1.59263	0.111243	0.744031	Kit
49.9914	1.22124	0.767298	1.59161	0.111473	0.744031	Ppp2cb
38.1052	1.14519	0.720388	1.58968	0.111907	0.744031	Pfkp
54.2742	-1.71052	1.07481	-1.59147	0.111505	0.744031	Rida
115.226	4.04134	2.54607	1.58729	0.112448	0.744031	Cdkn1a
127.587	-0.787089	0.495957	-1.58701	0.11251	0.744031	0610009O20Rik
17.6054	2.02112	1.27109	1.59007	0.111819	0.744031	Ptprj
214.409	0.543728	0.342389	1.58804	0.112277	0.744031	Pdrg1
145.366	0.624787	0.393449	1.58798	0.112292	0.744031	Usp24
149.055	-1.12718	0.708501	-1.59094	0.111624	0.744031	Zcchc17
65.1151	-1.32145	0.829424	-1.59322	0.111112	0.744031	Cog4
39.2861	1.00595	0.631825	1.59213	0.111356	0.744031	Nfatc1
278.374	-0.487555	0.306972	-1.58827	0.112225	0.744031	Secisbp2l
126.216	1.34769	0.847489	1.59022	0.111786	0.744031	Klhl13
10.7742	3.03413	1.90391	1.59363	0.111019	0.744031	Dpp10
25.3113	-1.93421	1.21707	-1.58923	0.112009	0.744031	Rnf123
183.523	0.82549	0.518252	1.59283	0.111197	0.744031	Camk2n1
38.0502	1.95439	1.23172	1.58672	0.112576	0.744031	Pskh1
88.358	0.91795	0.578541	1.58666	0.112589	0.744031	Cherp
51.1556	-1.30358	0.821201	-1.58741	0.112419	0.744031	Rnf157
23.4631	-1.67058	1.05196	-1.58807	0.11227	0.744031	Eda
48.2855	-2.1052	1.32694	-1.58651	0.112624	0.744031	Zfp74
12.8402	-2.34449	1.47595	-1.58846	0.112183	0.744031	Sntb1
169.526	-0.765438	0.480192	-1.59402	0.110931	0.744031	Mro
29.7364	-1.51033	0.948497	-1.59234	0.111309	0.744031	Mon1b
28.8571	1.94591	1.22744	1.58534	0.112889	0.744122	Hltf
27.2423	2.07857	1.31142	1.58498	0.112971	0.744122	Lpgat1
26.5145	2.32544	1.4675	1.58463	0.113049	0.744122	Ltbp4
67.1765	1.1648	0.734734	1.58533	0.11289	0.744122	Tbc1d10b
109.706	-0.820745	0.517927	-1.58467	0.113041	0.744122	Fzd2
79.0547	0.967624	0.610473	1.58504	0.112957	0.744122	Selenoi
225.082	-0.610291	0.385753	-1.58208	0.113632	0.745716	Srm
125.486	0.909596	0.574883	1.58223	0.113597	0.745716	Tdp1
77.3432	-0.834953	0.527762	-1.58206	0.113636	0.745716	Bphl
31.6242	-1.59475	1.008	-1.58209	0.113629	0.745716	Gm5514
405.68	-0.556184	0.351299	-1.58322	0.113371	0.745716	Pbx1
147.473	0.719998	0.455208	1.58169	0.11372	0.745793	Hyal2
69.914	0.868842	0.54941	1.58141	0.113785	0.745793	Sox1
41.1149	1.24043	0.785631	1.57889	0.114361	0.745857	Hey2
490.018	0.677553	0.429143	1.57885	0.11437	0.745857	Timp3
163.761	-0.760192	0.481258	-1.57959	0.1142	0.745857	Adhfe1
1092.91	-0.417729	0.264482	-1.57942	0.114239	0.745857	Psma7
56.2985	1.00643	0.636954	1.58007	0.114091	0.745857	Xrn1
58.1484	0.98789	0.625627	1.57904	0.114327	0.745857	Cyp7b1
47.5162	1.27816	0.809648	1.57866	0.114414	0.745857	Tlk1
98.2264	0.656565	0.415407	1.58053	0.113985	0.745857	Sec23ip
1156.2	-0.414234	0.26227	-1.57942	0.114239	0.745857	Kif1b
10.8659	-2.35767	1.49474	-1.57731	0.114723	0.747426	Ifi30
28.5823	2.03213	1.28954	1.57586	0.115059	0.747434	Relb
349.408	-0.822548	0.521946	-1.57592	0.115043	0.747434	Dst
410.891	-0.39428	0.250208	-1.57581	0.115069	0.747434	Map1lc3a
15.995	-2.42968	1.5416	-1.57608	0.115008	0.747434	Riox1
11.0808	-2.68376	1.70302	-1.57588	0.115053	0.747434	Ttc26
99.6231	0.687737	0.436859	1.57428	0.115423	0.748551	Tcp11l2
108.764	0.860705	0.546768	1.57417	0.115448	0.748551	Arhgef9
532.946	0.454219	0.288525	1.57428	0.115423	0.748551	Rsrp1
109.591	1.24659	0.792235	1.57351	0.115602	0.748749	Ppil4
48.0857	-1.05912	0.673379	-1.57284	0.115755	0.748749	Usp1
24.737	-2.00043	1.27185	-1.57286	0.115752	0.748749	Lgals8
15.9562	-2.14207	1.36173	-1.57305	0.115707	0.748749	Med18
71.9313	-1.04201	0.662896	-1.57191	0.115971	0.749698	Agfg2
29.6152	2.32379	1.47923	1.57095	0.116195	0.750696	Rspo1
89.2233	1.35811	0.864788	1.57045	0.11631	0.750993	Mycl
83.6695	0.957401	0.609881	1.56982	0.116458	0.751052	Ubfd1
157.03	0.719001	0.458007	1.56984	0.116451	0.751052	Usp2
19.298	-1.5691	1.00001	-1.56908	0.11663	0.751718	Stk35
28.1698	-2.04912	1.30689	-1.56793	0.116897	0.751752	Xpnpep3
81.5286	-1.32332	0.843558	-1.56874	0.116709	0.751752	Pla2g12a
2159.4	0.484293	0.308887	1.56786	0.116913	0.751752	Cd9
137.126	-0.641733	0.409288	-1.56793	0.116898	0.751752	Arl4c
13.8909	-3.10776	1.98375	-1.56661	0.117206	0.75217	Mrm1
39.4794	1.21481	0.77544	1.56661	0.117206	0.75217	Ube2o
95.4991	1.11498	0.71174	1.56656	0.117217	0.75217	Sirt7
64.5305	1.10503	0.705861	1.56551	0.117464	0.75217	Got2
191.003	-0.481606	0.307562	-1.56588	0.117376	0.75217	Dcun1d5
35.317	2.73114	1.74439	1.56567	0.117426	0.75217	Cntrob
79.4517	-1.22024	0.779413	-1.56559	0.117444	0.75217	Irf2bp1
566.746	-0.674192	0.430927	-1.56451	0.117697	0.753217	Mtdh
148.203	-0.572605	0.36657	-1.56206	0.118274	0.756465	Psma3
72.3136	1.08493	0.694732	1.56165	0.11837	0.756633	Tbrg4
56.1355	-1.75369	1.1232	-1.56134	0.118444	0.75666	Supt20
72.1196	0.716696	0.459199	1.56075	0.118582	0.757096	Hipk1
43.8598	-1.02762	0.658653	-1.56018	0.118717	0.757512	Pde3a
117.57	-1.30293	0.835307	-1.55982	0.118802	0.757604	Plin3
77.8651	1.01073	0.648375	1.55886	0.119029	0.757728	Cluh
74.7707	0.762268	0.489126	1.55843	0.119132	0.757728	Slc4a7
120.39	0.838675	0.538313	1.55797	0.11924	0.757728	Trip12
97.102	1.39278	0.893957	1.558	0.119234	0.757728	Igsf9b
258.99	-0.53942	0.346142	-1.55838	0.119143	0.757728	Ddx1
46.8202	1.60387	1.0285	1.55943	0.118894	0.757728	Cadps
21.3488	-2.12616	1.36551	-1.55705	0.11946	0.758678	Retreg1
140.805	0.641339	0.412039	1.5565	0.119589	0.75879	Cmpk1
85.2473	0.946701	0.60827	1.55638	0.119617	0.75879	Rnf216
289.455	-0.705442	0.453398	-1.5559	0.119732	0.759074	Psma1
96.8545	-0.801462	0.51587	-1.55361	0.120277	0.760751	Bcl2l13
685.24	-0.611941	0.393812	-1.55389	0.12021	0.760751	Sema6a
85.0346	0.788259	0.507344	1.5537	0.120257	0.760751	Nedd9
24.6643	-2.34944	1.51203	-1.55383	0.120226	0.760751	Cwf19l1
308.39	0.561901	0.361817	1.553	0.120424	0.76079	Npepps
254.321	-0.82934	0.53393	-1.55328	0.120357	0.76079	Ptprf
201.249	0.610358	0.3932	1.55228	0.120594	0.761422	Sec14l1
288.578	0.641209	0.413258	1.55159	0.12076	0.762023	Luc7l3
396.437	0.495444	0.319746	1.54949	0.121263	0.763389	Uba1
103.819	0.727552	0.469802	1.54864	0.121469	0.763389	Atf2
573.952	-0.479004	0.309021	-1.55007	0.121124	0.763389	Psmb2
31.5142	1.22436	0.790413	1.54901	0.121378	0.763389	Acsl4
167.634	-0.650525	0.419766	-1.54973	0.121205	0.763389	Tsen34
23.1674	2.05963	1.32902	1.54973	0.121206	0.763389	Soga1
78.4532	0.857308	0.553537	1.54878	0.121434	0.763389	Arl16
186.626	-0.707043	0.456741	-1.54802	0.121618	0.763884	Farsa
61.83	1.21312	0.783866	1.54761	0.121717	0.764059	Ppm1k
268.902	-0.48424	0.31327	-1.54576	0.122163	0.764205	Ap2a2
288.712	-0.474739	0.307112	-1.54582	0.122148	0.764205	Trim8
78.0793	-1.8131	1.17254	-1.54631	0.12203	0.764205	Eif4ebp1
160.972	1.21737	0.787302	1.54626	0.122042	0.764205	Klf10
58.8768	1.17653	0.760562	1.54692	0.121882	0.764205	Rapgef6
59.2762	-2.10684	1.36272	-1.54606	0.122091	0.764205	Ap5z1
185.348	0.873214	0.565238	1.54486	0.12238	0.765122	Abhd6
17.6857	-2.29106	1.48359	-1.54426	0.122525	0.765447	Parp9
12.3215	-2.38611	1.54535	-1.54406	0.122573	0.765447	Evc2
78.1612	-0.78989	0.511876	-1.54313	0.1228	0.765756	Lage3
221.403	-0.677043	0.438788	-1.54298	0.122835	0.765756	Tmem222
113.094	1.00176	0.649203	1.54307	0.122814	0.765756	Celsr2
64.7769	-0.81291	0.527085	-1.54227	0.123007	0.765847	Prcc
142.814	0.717736	0.465442	1.54205	0.123061	0.765847	Olfm1
123.959	0.637666	0.4134	1.54249	0.122954	0.765847	Vps16
16.1446	-2.15859	1.40088	-1.54088	0.123347	0.766806	Melk
81.4984	1.09062	0.707809	1.54084	0.123357	0.766806	Tmem189
852.402	0.598348	0.388565	1.53989	0.123587	0.767795	Rack1
35.9134	-1.08791	0.706938	-1.53891	0.123826	0.768843	Ptp4a1
109.416	0.918525	0.598332	1.53514	0.124749	0.768885	Brat1
191.461	0.757617	0.493163	1.53624	0.124479	0.768885	Gabra2
80.315	-1.15962	0.754288	-1.53736	0.124204	0.768885	Mrpl2
174.761	-0.623461	0.40535	-1.53808	0.124029	0.768885	Glrx2
52.676	1.10854	0.72183	1.53574	0.124602	0.768885	Meis1
36.5815	-1.38205	0.899103	-1.53714	0.124258	0.768885	Nufip1
39.4099	-1.1832	0.770758	-1.53512	0.124755	0.768885	Dync2li1
92.1604	0.7179	0.467185	1.53665	0.124379	0.768885	Tle4
228.262	-0.592529	0.385737	-1.53609	0.124515	0.768885	Ndufa8
155.405	0.63904	0.415388	1.53841	0.123947	0.768885	Lin7c
11.5881	3.03357	1.97297	1.53756	0.124155	0.768885	Tab3
97.2807	0.876478	0.570282	1.53692	0.124313	0.768885	Pigk
35.4191	1.80615	1.17654	1.53514	0.12475	0.768885	4933439C10Rik
147.223	-0.683857	0.445746	-1.53419	0.124984	0.769857	Grpel1
341.601	-0.527756	0.344129	-1.5336	0.125128	0.77031	Rbmx
77.4274	0.98113	0.640001	1.53301	0.125273	0.770761	Snhg8
199.649	-0.659979	0.430889	-1.53167	0.125604	0.771926	Dek
18.6261	2.22176	1.45029	1.53194	0.125538	0.771926	2700046A07Rik
80.5535	0.880206	0.574949	1.53093	0.125787	0.772039	Trim62
148.617	0.675397	0.44128	1.53054	0.125883	0.772039	Ldlrad3
427.898	0.62747	0.40995	1.5306	0.125868	0.772039	Jam2
65.2356	1.12802	0.737056	1.53044	0.125908	0.772039	Svip
114.943	-0.872569	0.570576	-1.52928	0.126196	0.773368	Upf1
81.7078	-0.876844	0.573613	-1.52863	0.126355	0.773643	Acads
16.625	1.54584	1.01133	1.52852	0.126383	0.773643	D730003I15Rik
19.3287	-1.86077	1.21782	-1.52794	0.126527	0.773735	Tbc1d5
63.7266	-1.15796	0.758359	-1.52693	0.126778	0.773735	Psd2
59.3083	0.913489	0.59831	1.52678	0.126815	0.773735	Bmt2
16.6926	-2.4883	1.6287	-1.52778	0.126566	0.773735	Kcnj6
26.8785	-2.47478	1.62122	-1.52649	0.126887	0.773735	Slc38a6
55.3158	1.3756	0.900525	1.52755	0.126625	0.773735	Lpar4
40.67	-1.18264	0.774763	-1.52645	0.126898	0.773735	Arhgef10
104.595	-0.806342	0.52835	-1.52615	0.126972	0.773751	Taf2
99.6573	0.699557	0.45868	1.52515	0.127221	0.773966	Zrsr2
39.6363	1.37568	0.90196	1.52521	0.127206	0.773966	Pus7
149.195	0.787337	0.516171	1.52534	0.127174	0.773966	Ctdsp2
315.769	-0.936885	0.614577	-1.52444	0.127399	0.774201	Rab34
92.3802	0.757146	0.496723	1.52428	0.127438	0.774201	Cul2
296.369	-0.617634	0.405235	-1.52414	0.127474	0.774201	Ndufb7
72.5899	-0.743418	0.4879	-1.52371	0.127581	0.774341	Serf1
24.3335	1.38638	0.910014	1.52347	0.12764	0.774341	Sgk3
912.258	0.636767	0.418095	1.52302	0.127754	0.774599	Gm26917
34.8046	1.77201	1.16484	1.52124	0.128199	0.774935	Per1
17.8692	-2.30287	1.514	-1.52105	0.128247	0.774935	Rai14
18.2212	-2.96995	1.95218	-1.52135	0.128171	0.774935	Gtse1
175.716	-0.547948	0.360261	-1.52097	0.128266	0.774935	Tomm22
120.792	-0.754735	0.495973	-1.52173	0.128078	0.774935	Sncaip
13.9132	2.81399	1.85034	1.5208	0.12831	0.774935	Mthfr
13.007	-2.46939	1.62335	-1.52116	0.128219	0.774935	Madd
258.365	0.660249	0.434404	1.51989	0.128537	0.775445	Tmx1
40.8929	1.59334	1.04814	1.52015	0.128473	0.775445	Ttc27
98.427	-1.21364	0.802678	-1.51199	0.130538	0.776582	Mcm2
22.0237	2.10171	1.39132	1.51058	0.130895	0.776582	Runx1t1
236.979	-0.589693	0.390316	-1.51081	0.130837	0.776582	Bcl2l1
72.206	1.07915	0.711602	1.51651	0.129389	0.776582	Rbsn
193.808	0.979872	0.646728	1.51512	0.129741	0.776582	Cyp2j9
268.403	0.798386	0.527366	1.51391	0.130048	0.776582	Top2b
35.1397	1.84044	1.21286	1.51744	0.129156	0.776582	Pltp
98.7283	0.840729	0.556738	1.5101	0.131018	0.776582	Trove2
27.5809	-1.43743	0.949354	-1.51411	0.129998	0.776582	Trip10
117.082	-0.809701	0.533933	-1.51649	0.129397	0.776582	Sap30bp
227.01	0.81001	0.535946	1.51137	0.130695	0.776582	Laptm4b
135.613	0.656732	0.432422	1.51873	0.128831	0.776582	Fyttd1
24.6497	-2.16218	1.4247	-1.51764	0.129105	0.776582	Tedc2
63.1508	-1.05747	0.698322	-1.51431	0.129948	0.776582	Timm21
23.0762	-2.05529	1.35657	-1.51506	0.129756	0.776582	Stambpl1
92.2381	0.833881	0.550115	1.51583	0.129562	0.776582	Inpp4a
42.7217	-1.45491	0.963329	-1.51029	0.130969	0.776582	Coq3
57.7751	-1.05028	0.69398	-1.51341	0.130176	0.776582	Ahcyl2
65.9171	-1.69543	1.12162	-1.51159	0.130639	0.776582	Rhcg
59.8255	-1.31327	0.865199	-1.51788	0.129045	0.776582	Slc25a14
33.2133	1.13806	0.75054	1.51632	0.129438	0.776582	Pdpr
70.381	1.25396	0.828189	1.5141	0.129999	0.776582	Aqr
631.245	-0.539593	0.355717	-1.51692	0.129288	0.776582	Uqcrq
556.569	-0.640005	0.423646	-1.51071	0.130863	0.776582	Cirbp
43.8469	1.03233	0.682816	1.51187	0.130566	0.776582	Mettl5
191.798	-0.76413	0.504703	-1.51402	0.130021	0.776582	Klhl24
149.278	0.6446	0.426601	1.51101	0.130785	0.776582	Htatsf1
15.5638	-2.10004	1.39008	-1.51074	0.130856	0.776582	Zfp160
58.7684	-1.00134	0.6599	-1.51741	0.129164	0.776582	Ak6
35.7859	1.26172	0.834304	1.51231	0.130456	0.776582	Gm15564
173.536	1.1867	0.785167	1.51139	0.130688	0.776582	2810468N07Rik
37.8202	-1.17286	0.774748	-1.51386	0.130061	0.776582	Gm45716
20.3578	-2.49997	1.65606	-1.50959	0.131148	0.776928	Zfp597
127.381	-0.620172	0.411717	-1.5063	0.131989	0.780553	Nhp2
244.173	-0.785167	0.521149	-1.50661	0.131911	0.780553	Unc50
27.4317	1.16723	0.775222	1.50567	0.132153	0.780553	Gca
70.0828	-1.40448	0.932672	-1.50587	0.132101	0.780553	R3hcc1
451.123	-0.81811	0.543409	-1.50551	0.132192	0.780553	Sidt2
77.8335	-0.796601	0.529089	-1.50561	0.132168	0.780553	Ndufaf2
20.4465	-2.79801	1.86187	-1.50279	0.132893	0.780707	Pola1
80.7411	-1.16338	0.774138	-1.50281	0.132888	0.780707	Wdfy2
40.0519	-1.55859	1.03616	-1.5042	0.132531	0.780707	E2f4
89.8209	-1.32682	0.882682	-1.50317	0.132796	0.780707	Rxrg
99.7776	-0.722177	0.480876	-1.5018	0.13315	0.780707	Cnot2
170.511	0.668221	0.444826	1.50221	0.133044	0.780707	Slc44a1
271.783	0.507597	0.337695	1.50312	0.132808	0.780707	Spns1
171.087	0.68133	0.453829	1.50129	0.13328	0.780707	Slc35a2
64.0747	-1.10487	0.735812	-1.50156	0.13321	0.780707	Anxa2
67.7948	0.902542	0.600871	1.50206	0.133083	0.780707	2410131K14Rik
22.7051	2.29342	1.52689	1.50203	0.133091	0.780707	Abcc10
102.601	-0.932789	0.620551	-1.50316	0.132797	0.780707	Noa1
31.4012	-1.45567	0.969654	-1.50122	0.133298	0.780707	Pcdh18
73.1693	-1.33967	0.89045	-1.50449	0.132455	0.780707	Pi4kb
26.5972	2.00033	1.32914	1.50498	0.132329	0.780707	Flrt2
58.9247	-1.3936	0.929168	-1.49983	0.133658	0.78239	Frem2
45.8612	1.59353	1.06299	1.49911	0.133846	0.782645	Kctd2
29.9956	2.07281	1.38262	1.49919	0.133825	0.782645	Atg2b
198.36	-0.589528	0.393354	-1.49872	0.133946	0.782806	Traf7
33.5722	2.16373	1.44441	1.49801	0.134132	0.78347	Osbpl5
117.85	1.58291	1.05692	1.49766	0.134222	0.783577	Gad2
24.8022	-1.40196	0.936585	-1.49688	0.134424	0.783914	Med29
253.966	-0.730734	0.488152	-1.49694	0.134409	0.783914	Brwd1
88.4289	0.688113	0.459932	1.49612	0.134623	0.784649	Yeats2
54.5961	-2.06978	1.38412	-1.49537	0.134818	0.785364	Parvb
140.844	0.757919	0.507085	1.49466	0.135003	0.785599	Fubp3
40.9783	-1.84385	1.23352	-1.49479	0.13497	0.785599	Otud1
79.8769	-0.734658	0.491902	-1.49351	0.135305	0.785726	Golga5
179.767	0.66831	0.447302	1.49409	0.135152	0.785726	Zfand6
278.527	0.494298	0.330974	1.49347	0.135315	0.785726	Igsf8
86.6613	-0.769814	0.515343	-1.49379	0.135231	0.785726	Rhog
96.0909	0.878556	0.588916	1.49182	0.135746	0.787477	Bpnt1
20.2879	-2.30675	1.54633	-1.49176	0.135762	0.787477	Bcdin3d
14.3114	3.9858	2.67314	1.49106	0.135947	0.787705	Zdhhc15
255.069	1.18361	0.79379	1.49109	0.135938	0.787705	Cntn1
93.3698	1.11402	0.747364	1.4906	0.136066	0.787978	Usp3
45.0748	-1.00796	0.676899	-1.48908	0.136465	0.788603	Itch
163.362	-0.586775	0.393996	-1.48929	0.13641	0.788603	Ak2
164.9	-0.835303	0.560896	-1.48923	0.136427	0.788603	Pgd
164.297	-0.634989	0.426364	-1.48931	0.136405	0.788603	Zhx3
160.676	-0.855652	0.575074	-1.4879	0.136778	0.789448	Pdcl3
37.5352	-1.39144	0.935298	-1.4877	0.13683	0.789448	Nmd3
77.7947	0.952199	0.639826	1.48822	0.136694	0.789448	Hsph1
119.474	-1.11243	0.74827	-1.48667	0.137103	0.789792	Gfod2
80.9681	1.32774	0.894424	1.48447	0.137685	0.789792	Usp7
133.43	-0.726328	0.48907	-1.48512	0.137512	0.789792	Prkd3
65.3989	1.09733	0.73803	1.48684	0.137057	0.789792	Slc4a2
369.047	0.393747	0.265249	1.48444	0.137691	0.789792	Fam3c
38.72	1.09257	0.735726	1.48503	0.137536	0.789792	Syp
84.8529	0.690732	0.46503	1.48535	0.137451	0.789792	Cstf2
45.784	1.72937	1.16455	1.48501	0.137541	0.789792	N4bp1
176.758	0.576586	0.388299	1.4849	0.137569	0.789792	Zfp580
22.7117	-1.91888	1.29228	-1.48489	0.137574	0.789792	Zfyve26
108.778	1.05724	0.711393	1.48616	0.137237	0.789792	CT009480.1
77.2503	1.22616	0.826215	1.48407	0.137791	0.789946	Ints14
42.6849	-1.10653	0.746196	-1.48289	0.138104	0.790905	Pphln1
19.3384	-2.3377	1.57621	-1.48311	0.138044	0.790905	Siah1b
124.575	0.917791	0.619545	1.48139	0.138501	0.792763	Bsdc1
17.6498	2.92988	1.9784	1.48093	0.138624	0.793047	Prrt1
28.7461	2.02478	1.36752	1.48062	0.138708	0.793107	Pde1c
17.3305	-2.0137	1.36165	-1.47886	0.139177	0.795373	Rgs17
171.012	-0.548593	0.37149	-1.47674	0.139746	0.79708	Celsr1
62.1853	-1.17567	0.796171	-1.47665	0.13977	0.79708	Ctc1
89.4349	1.07965	0.731012	1.47693	0.139695	0.79708	Miip
267.472	-0.748386	0.506814	-1.47665	0.13977	0.79708	Nim1k
59.5864	-1.74597	1.18262	-1.47636	0.139849	0.797107	Jag1
24.6205	-1.70729	1.15691	-1.47573	0.140017	0.797297	Zfp90
51.7083	1.35209	0.91625	1.47568	0.140029	0.797297	Grik4
29.4984	-2.12103	1.43908	-1.47388	0.140514	0.797966	Zswim1
66.4309	1.25577	0.851719	1.47439	0.140376	0.797966	Tlk2
16.536	-2.82351	1.91471	-1.47464	0.140309	0.797966	Tk1
25.6737	1.91421	1.29826	1.47444	0.140363	0.797966	Pik3cb
31.1844	1.21753	0.826034	1.47395	0.140496	0.797966	Rps13
254.468	0.661008	0.448721	1.47309	0.140726	0.79833	Snx27
16.4061	-1.53355	1.04101	-1.47314	0.140713	0.79833	Vamp7-ps
38.7023	-1.04326	0.708567	-1.47235	0.140927	0.79905	Mrps27
14.3482	1.70919	1.16151	1.47152	0.141151	0.799854	Naf1
156.121	0.653202	0.443969	1.47128	0.141216	0.799854	Rpl26
233.836	-0.779499	0.530245	-1.47007	0.141542	0.801285	Pex2
3355.27	0.653777	0.445002	1.46915	0.141791	0.801439	Atp1a2
48.7652	-1.65342	1.12513	-1.46954	0.141688	0.801439	Rcn3
68.4456	0.831913	0.566206	1.46928	0.141758	0.801439	Ncoa5
101.753	0.710818	0.484234	1.46792	0.142126	0.802074	Rb1cc1
60.2666	-1.1196	0.762437	-1.46845	0.141981	0.802074	Inafm2
24.275	2.54042	1.73035	1.46816	0.142061	0.802074	4921531C22Rik
154.264	-0.709826	0.483704	-1.46748	0.142245	0.802332	Arhgef7
187.121	0.619441	0.42243	1.46637	0.142546	0.802806	Sec31a
37.8992	1.08702	0.741305	1.46636	0.142552	0.802806	Mpp3
25.0268	-1.29995	0.886235	-1.46682	0.142424	0.802806	Churc1
55.9443	-1.11012	0.757237	-1.46601	0.142646	0.802921	Lamc1
58.7042	0.964972	0.659067	1.46415	0.143153	0.804523	Agap3
14.74	2.0888	1.42649	1.4643	0.143112	0.804523	Uggt2
52.0298	-1.69146	1.15498	-1.4645	0.143058	0.804523	Dennd1b
112.465	1.00791	0.688885	1.46311	0.143438	0.805064	Poglut1
16.3438	-1.79907	1.22937	-1.46341	0.143357	0.805064	Acp1
38.3647	1.00293	0.68554	1.46298	0.143472	0.805064	Mfap1a
238.524	0.799163	0.546491	1.46235	0.143644	0.805358	Mfsd1
14.847	2.43229	1.66339	1.46225	0.143673	0.805358	Kcna3
11.9066	3.05235	2.08792	1.46191	0.143766	0.805461	Rgs8
121.661	0.73606	0.503896	1.46074	0.144088	0.806211	Gpcpd1
201.095	-0.567383	0.388456	-1.46061	0.144123	0.806211	Pdap1
18.1989	1.98566	1.35917	1.46093	0.144033	0.806211	Usp54
123.38	-0.626321	0.432301	-1.44881	0.147391	0.806346	Ramp2
57.1696	-1.42288	0.977654	-1.4554	0.145558	0.806346	Ankrd13d
1151.95	0.586295	0.404257	1.4503	0.146974	0.806346	Slc3a2
31.918	1.43778	0.984797	1.45998	0.144295	0.806346	Ankrd52
52.7369	1.30958	0.898916	1.45684	0.145161	0.806346	Zfp334
61.7196	0.962987	0.660564	1.45783	0.144889	0.806346	Isyna1
125.563	0.676964	0.465959	1.45284	0.146268	0.806346	Gamt
1527.9	0.473461	0.326493	1.45014	0.147019	0.806346	Canx
11.7424	-2.75749	1.89262	-1.45697	0.145125	0.806346	Smtn
253.573	-0.559374	0.383654	-1.45802	0.144836	0.806346	Psma6
233.891	0.547013	0.377549	1.44885	0.147379	0.806346	Elovl2
68.2183	-1.41763	0.976711	-1.45143	0.146659	0.806346	Cap2
49.1105	1.09551	0.753697	1.45352	0.146081	0.806346	Robo1
18.6092	1.83565	1.26153	1.4551	0.145642	0.806346	Ldlrad4
29.0572	-1.39393	0.956969	-1.45661	0.145223	0.806346	Atg2a
88.8751	1.02934	0.706056	1.45787	0.144876	0.806346	Aip
168.472	0.594646	0.408582	1.45539	0.145562	0.806346	Mob4
58.4597	-0.808566	0.557975	-1.44911	0.147307	0.806346	Pex11b
75.6342	-0.860665	0.59095	-1.45641	0.14528	0.806346	Ikbkap
114.927	-0.9699	0.667073	-1.45396	0.145956	0.806346	Wasf2
228.494	-0.57325	0.395577	-1.44915	0.147296	0.806346	Vps29
19.177	1.83644	1.26194	1.45525	0.1456	0.806346	Cep41
251.167	-0.755572	0.520231	-1.45238	0.146396	0.806346	Cops7a
18.7795	-2.1734	1.50021	-1.44873	0.147414	0.806346	Rnf128
174.665	-0.765165	0.527392	-1.45085	0.146822	0.806346	Setd5
51.509	-0.991923	0.68144	-1.45563	0.145495	0.806346	Ppp1r18
14.1782	1.59326	1.0969	1.45251	0.146361	0.806346	Ano8
125.453	-0.918621	0.631806	-1.45396	0.145957	0.806346	Pkig
89.3172	0.875664	0.6012	1.45653	0.145247	0.806346	Cbarp
103.668	0.714627	0.489749	1.45917	0.144518	0.806346	Topors
77.0664	0.733364	0.506049	1.4492	0.147283	0.806346	Slc18b1
39.7086	-1.15275	0.794713	-1.45053	0.146911	0.806346	Smg6
79.2029	-0.986374	0.677492	-1.45592	0.145415	0.806346	Ric1
28.5815	-1.91256	1.31948	-1.44948	0.147202	0.806346	Vars2
40.3949	-1.15386	0.791432	-1.45794	0.144856	0.806346	Supt3
58.26	1.15906	0.79795	1.45255	0.14635	0.806346	Cbx4
254.836	0.516423	0.356349	1.44921	0.14728	0.806346	Hey1
407.419	-0.589823	0.405883	-1.45318	0.146173	0.806346	Efhd2
27.524	1.8975	1.30198	1.45739	0.145008	0.806346	Phf8
42.3922	-1.03204	0.71252	-1.44844	0.147494	0.806346	Zfp560
18.9181	1.94711	1.33984	1.45325	0.146155	0.806346	Arhgap20
188.028	-0.60742	0.419064	-1.44947	0.147207	0.806346	Msi1
239.174	0.59662	0.411854	1.44862	0.147443	0.806346	Hnrnpc
118.052	-1.05358	0.726047	-1.45112	0.146746	0.806346	Exosc5
12.1384	2.79163	1.91934	1.45448	0.145814	0.806346	2810029C07Rik
35.099	1.51306	1.04493	1.44801	0.147616	0.806603	Tmem67
2560.41	-0.638884	0.441451	-1.44724	0.14783	0.806608	Clu
24.6923	-2.55844	1.76882	-1.44641	0.148063	0.806608	Galk2
11.1408	-2.12105	1.46553	-1.4473	0.147814	0.806608	Invs
21.2352	-1.92694	1.33218	-1.44645	0.148051	0.806608	Pi4k2b
50.7326	1.07252	0.741199	1.44701	0.147893	0.806608	Bms1
93.9202	-0.777235	0.537189	-1.44686	0.147937	0.806608	Naa38
16.0463	-2.14425	1.48286	-1.44602	0.14817	0.806788	Sdr39u1
58.7405	1.13838	0.787514	1.44554	0.148307	0.807127	Map4k3
19.3227	2.27983	1.57789	1.44487	0.148496	0.807224	Ell2
192.963	0.827594	0.572972	1.44439	0.14863	0.807224	Dusp6
113.448	-0.763176	0.528558	-1.44388	0.148772	0.807224	Mrpl21
16.9032	-1.51934	1.05223	-1.44393	0.14876	0.807224	Spag1
142.173	0.668001	0.462244	1.44513	0.148423	0.807224	Sec24c
59.19	-1.1395	0.788796	-1.44461	0.148568	0.807224	Fgfr1op
112.213	-0.726713	0.504015	-1.44185	0.149345	0.807576	Aif1l
[truncated: 9,330 more rows]

## Sheet: P4_neuro_mosaic_wt
baseMean	log2FoldChange	lfcSE	stat	pvalue	padj	symbol
156.139	3.80937	0.568878	6.69629	2.13773e-11	2.42183e-07	Cdkn1a
71.5952	6.82106	1.09613	6.22288	4.88121e-10	2.48044e-06	Crabp1
710.677	-26.7313	4.32815	-6.17615	6.56838e-10	2.48044e-06	Flg2
44.4384	4.70172	0.910959	5.16128	2.45265e-07	0.000694651	Npy
3063.27	-6.0352	1.25237	-4.81903	1.44259e-06	0.00249034	Lipe
33.0319	7.58623	1.55816	4.86871	1.12328e-06	0.00249034	Hoxc9
1836.52	-6.23834	1.298	-4.80614	1.53874e-06	0.00249034	CT009480.1
34.4605	7.64594	1.60397	4.76689	1.87096e-06	0.00264951	Hoxb13
14.188	-7.0121	1.52117	-4.60967	4.03303e-06	0.00507669	Eed_del
23.8695	7.11582	1.58238	4.4969	6.89522e-06	0.00710145	Crym
85.4126	3.56147	0.789311	4.51213	6.41806e-06	0.00710145	Neurod6
3272.53	-5.4762	1.23531	-4.43307	9.29008e-06	0.00877061	AC162938.1
100.486	-2.98706	0.676781	-4.41363	1.01653e-05	0.00885869	Cwc22
37.5402	4.09117	0.935323	4.37407	1.21951e-05	0.00975228	Ephx1
71.5955	-4.87106	1.11681	-4.36158	1.29124e-05	0.00975228	Plekhf1
55.1944	-4.73069	1.11799	-4.23142	2.32225e-05	0.016443	Slc8a2
62.3032	-4.92488	1.1899	-4.13891	3.48961e-05	0.0209398	Svep1
16.2593	6.56116	1.5858	4.13745	3.51184e-05	0.0209398	Vax2
17.5065	6.66736	1.60946	4.1426	3.43386e-05	0.0209398	Snhg11
59.968	-3.11981	0.767754	-4.06356	4.83309e-05	0.0260734	Tspoap1
103.914	-3.53241	0.868647	-4.06657	4.77109e-05	0.0260734	Trerf1
36.0902	-4.93496	1.2273	-4.02098	5.79562e-05	0.0286888	Dock6
42.2217	3.87627	0.964289	4.01982	5.82436e-05	0.0286888	Lmcd1
25.5375	-4.81457	1.20713	-3.98843	6.65107e-05	0.0313958	Nat2
16.3295	6.56005	1.66074	3.95007	7.81279e-05	0.0354044	Cnpy1
15.9435	5.36784	1.36706	3.92655	8.61722e-05	0.0375479	Fhl2
1930.57	-4.50113	1.1862	-3.79457	0.000147898	0.0453122	Uhrf1
35.0958	2.97942	0.77331	3.85282	0.000116766	0.0453122	Igf2bp1
108.379	-2.82358	0.735233	-3.84038	0.000122843	0.0453122	Rb1
16.4699	4.70341	1.23364	3.81263	0.000137498	0.0453122	Col2a1
20.1823	3.80645	1.00317	3.79442	0.000147988	0.0453122	Hpca
12.5436	6.18711	1.60099	3.86456	0.000111289	0.0453122	Slc30a3
68.1233	2.96227	0.767981	3.85722	0.000114682	0.0453122	Neurod2
82.4765	-3.54785	0.925345	-3.83408	0.000126033	0.0453122	Borcs6
2223.36	-4.06168	1.06832	-3.80194	0.000143569	0.0453122	Chchd2
15.494	5.32248	1.391	3.82638	0.000130043	0.0453122	BC002163
125.906	-3.85805	1.0132	-3.8078	0.000140211	0.0453122	Gm17066
15.9533	4.14648	1.10208	3.76239	0.000168294	0.0496045	Efna3
73.863	2.68434	0.714158	3.75875	0.000170763	0.0496045	Slc14a1
147.709	-2.6254	0.703836	-3.73012	0.000191387	0.0516244	Zswim8
123.781	-3.09149	0.827652	-3.73525	0.000187527	0.0516244	Cc2d2a
16.8863	4.7446	1.26904	3.73874	0.000184945	0.0516244	Rps4l
2988.67	-7.96363	2.14264	-3.71675	0.000201805	0.0531685	Gm23935
66.6579	2.61784	0.705634	3.70991	0.000207336	0.0533843	Ak1
160.831	-2.92495	0.793373	-3.68673	0.000227153	0.055746	Arhgef40
179.058	-3.75719	1.02038	-3.68216	0.00023127	0.055746	Piezo2
135.876	-3.26231	0.884519	-3.68823	0.000225815	0.055746	Ppp4r1l-ps
10.5327	5.93306	1.61584	3.67182	0.000240829	0.0568407	Hoxb8
12.6969	6.20984	1.72254	3.60504	0.000312109	0.0579652	Ngfr
34.7811	3.03795	0.836292	3.63264	0.000280532	0.0579652	Calb2
4360.2	-3.75442	1.03056	-3.64307	0.000269405	0.0579652	Atp1a2
65.3631	-2.94224	0.815253	-3.60899	0.000307387	0.0579652	Trip13
21.5274	3.67264	1.01814	3.6072	0.000309523	0.0579652	Rbm46
62.8309	-2.88285	0.790142	-3.64852	0.000263753	0.0579652	Dock10
72.533	2.83337	0.782899	3.61907	0.000295662	0.0579652	Cacng5
94.6433	-3.21261	0.884348	-3.63274	0.000280424	0.0579652	Phf8
26.9401	3.30043	0.907812	3.63559	0.00027734	0.0579652	Tmem130
46.9013	-1.99752	0.553714	-3.6075	0.000309163	0.0579652	Patl1
163.894	-2.54339	0.699818	-3.63436	0.000278669	0.0579652	Fzd2
102.122	-3.7439	1.03697	-3.61043	0.000305695	0.0579652	Xndc1
46.4195	-3.31514	0.916693	-3.61641	0.000298713	0.0579652	Gm34220
43.7463	2.79436	0.778106	3.59123	0.000329125	0.0601396	Phlda3
240.232	-3.02026	0.843966	-3.57866	0.000345363	0.0615301	Abcc5
36.3358	-3.48775	0.975056	-3.57697	0.000347597	0.0615301	Adamts9
27.8016	3.22618	0.916604	3.51971	0.000432015	0.0658855	Tubb6
629.419	-3.15875	0.897173	-3.52078	0.000430276	0.0658855	BC005537
24.8094	-3.2291	0.918097	-3.51717	0.000436174	0.0658855	Gpt
148.218	-3.11412	0.879142	-3.54222	0.000396772	0.0658855	Tfrc
41.9269	3.12649	0.886364	3.52732	0.000419794	0.0658855	Rbfox3
24.6626	-3.17881	0.898886	-3.53639	0.000405632	0.0658855	Fbn1
17.487	3.59336	1.01715	3.53276	0.000411247	0.0658855	Tpm2
22.3804	3.14997	0.89521	3.51869	0.000433677	0.0658855	Coro1a
14.4941	6.39926	1.80244	3.55032	0.000384758	0.0658855	Syt1
49.3414	-3.75391	1.0584	-3.54678	0.000389966	0.0658855	Crocc
31.8432	2.70114	0.76104	3.54928	0.000386293	0.0658855	Psrc1
215.172	-3.24282	0.924087	-3.50922	0.000449423	0.0661465	Gigyf1
13.5136	6.29392	1.79359	3.50913	0.000449579	0.0661465	Prdm8
176.584	2.05408	0.587806	3.49449	0.000474972	0.0689866	Ntsr2
139.265	-2.75005	0.790056	-3.48083	0.000499863	0.0690604	Mms19
78.5333	-2.61961	0.75088	-3.48872	0.000485342	0.0690604	Daam2
64.8353	-3.25489	0.933369	-3.48725	0.000488006	0.0690604	Fam228b
224.799	-3.23819	0.92957	-3.48354	0.000494825	0.0690604	Gm10800
94.701	-2.52725	0.728184	-3.47062	0.000519256	0.0694592	Dbt
116.711	-2.80023	0.808906	-3.46175	0.000536671	0.0694592	Brpf1
54.7408	-2.57821	0.744027	-3.46522	0.000529801	0.0694592	Cep192
28.157	-3.57251	1.0323	-3.46071	0.000538756	0.0694592	Prr15
59.5362	-2.46153	0.708206	-3.47573	0.000509464	0.0694592	Rbm12b2
11.4775	4.16479	1.20358	3.46032	0.000539536	0.0694592	H2-Ab1
123.063	2.8228	0.816881	3.45559	0.000549092	0.0698951	Mest
102.887	-2.18311	0.633914	-3.44386	0.000573465	0.0715781	Nfrkb
35.1647	-3.55595	1.03276	-3.44316	0.00057495	0.0715781	AC163032.1
22.1158	3.31796	0.96554	3.43638	0.000589542	0.072597	Fam83d
103.178	-2.46563	0.721211	-3.41874	0.000629113	0.0766368	Fmo1
47.2907	-3.12114	0.915729	-3.40836	0.000653544	0.0776204	Carf
17.794	3.64251	1.07043	3.40286	0.000666854	0.0776204	Tradd
67.0599	-3.04685	0.896182	-3.39981	0.000674329	0.0776204	Stard9
100.229	1.73618	0.50895	3.41129	0.000646556	0.0776204	Igsf3
17.9174	3.97522	1.16879	3.40114	0.000671056	0.0776204	Scg2
40.1423	-3.526	1.03761	-3.3982	0.000678297	0.0776204	Gm14964
206.307	-2.95916	0.880519	-3.3607	0.000777454	0.0880777	Csnk1g2
52.3936	2.54537	0.759389	3.35186	0.000802713	0.0882149	Rbfox1
825.482	-2.77782	0.827689	-3.35612	0.000790439	0.0882149	Luc7l3
33.1314	2.78875	0.833197	3.34706	0.000816749	0.0882149	Bhlhe22
149.922	-2.68818	0.803218	-3.34677	0.000817597	0.0882149	Bicd2
67.5444	-3.0903	0.922592	-3.34959	0.000809316	0.0882149	2610306M01Rik
60.217	-3.65602	1.09348	-3.34346	0.000827395	0.0884298	Gm36963
8.62322	5.65594	1.69738	3.33216	0.00086175	0.0893944	Nlrx1
12.5199	3.79067	1.13684	3.33438	0.0008549	0.0893944	Eda2r
48.7058	-2.15262	0.646843	-3.32789	0.000875055	0.0893944	Mir124a-1hg
44.7131	-2.44279	0.734094	-3.32763	0.000875874	0.0893944	Zfp383
46.2877	-3.80676	1.14107	-3.33613	0.000849548	0.0893944	AC149588.1
95.2085	-3.03821	0.914001	-3.32408	0.000887103	0.0897321	D930016D06Rik
117.531	-3.11165	0.938836	-3.31437	0.000918486	0.0917965	Vegfa
30.4009	-2.4088	0.728723	-3.30551	0.000948026	0.0917965	Mfap3l
307.036	-2.75792	0.833847	-3.30747	0.000941437	0.0917965	Upf3b
10.6327	4.04863	1.22376	3.30835	0.000938473	0.0917965	Magel2
8.73094	5.67114	1.71348	3.30972	0.000933906	0.0917965	Lrrc61
17.2338	3.59445	1.08899	3.30072	0.000964375	0.0925882	Cdh22
33.7564	-2.75736	0.837991	-3.29044	0.00100031	0.0931343	Mlh3
40.6059	-3.69579	1.12268	-3.29193	0.000995031	0.0931343	Hhipl1
58.1824	-1.84402	0.560241	-3.29148	0.000996628	0.0931343	Itch
76.3431	-2.81254	0.854953	-3.2897	0.00100295	0.0931343	Chic1
29.2918	-3.30922	1.00867	-3.28078	0.00103521	0.0942825	Nsun7
359.015	-2.18313	0.665725	-3.27933	0.00104055	0.0942825	Ogt
45.6998	-3.58322	1.09228	-3.28048	0.00103629	0.0942825	Gm10801
17.8391	3.39507	1.03598	3.27715	0.0010486	0.0942825	Tmem151b
119.795	-2.82544	0.863029	-3.27387	0.00106086	0.0946334	Irgq
68.0677	-3.64803	1.11523	-3.27112	0.00107124	0.0948128	Gm37472
198.433	-2.54532	0.778797	-3.26827	0.00108207	0.095029	Mapk3
107.756	-2.15228	0.659517	-3.26343	0.00110073	0.0959246	Arap2
257.744	-1.6419	0.504314	-3.25572	0.00113106	0.0964461	Pdgfra
96.4611	-2.53714	0.778727	-3.25806	0.00112176	0.0964461	Fnip1
214.267	-2.00188	0.615743	-3.25117	0.00114931	0.0964461	Slitrk2
53.9842	-2.65891	0.818094	-3.25013	0.00115354	0.0964461	Sgsm2
20.3082	2.62451	0.80778	3.24904	0.00115796	0.0964461	Zfp13
54.6211	2.68025	0.824901	3.24917	0.0011574	0.0964461	Vps37b
47.0444	-3.02869	0.932768	-3.24699	0.00116631	0.0964461	Zfp575
81.8064	-2.57716	0.799486	-3.22352	0.00126627	0.0984482	Ncoa2
1382.46	-3.05357	0.947792	-3.22177	0.00127402	0.0984482	Rbm25
73.6511	-3.31914	1.0304	-3.2212	0.00127654	0.0984482	Taf15
16.9596	3.58757	1.111	3.22915	0.00124159	0.0984482	Hecw1
48.1841	-2.58925	0.800653	-3.23393	0.001221	0.0984482	Cdan1
70.2332	-2.10124	0.648987	-3.23773	0.00120486	0.0984482	Slc7a11
43.6598	-2.69382	0.834941	-3.22635	0.00125378	0.0984482	Phlpp2
46.9476	-2.67708	0.831133	-3.221	0.00127742	0.0984482	Thsd7a
106.332	-2.28701	0.708001	-3.23024	0.00123687	0.0984482	Ythdf3
89.3266	-2.45131	0.75787	-3.23448	0.00121866	0.0984482	Nbeal1
51.278	-3.23201	1.00493	-3.21616	0.00129917	0.0994476	Dnase2a
32.3837	-2.27083	0.707099	-3.21147	0.00132059	0.0995795	Arap1
10.3261	-3.44497	1.07293	-3.21081	0.00132359	0.0995795	Ranbp3l
126.959	-2.05437	0.639987	-3.21002	0.00132726	0.0995795	Nrd1
168.066	-2.61662	0.817803	-3.19958	0.0013763	0.10258	Sash1
47.6394	-2.85613	0.89627	-3.18669	0.00143912	0.106205	Fgf1
197.492	-2.57334	0.807762	-3.18577	0.00144369	0.106205	Arhgef12
207.508	-2.37645	0.748303	-3.17578	0.00149433	0.109221	Sike1
66.2583	-3.14778	0.992394	-3.17191	0.00151441	0.109979	Prex2
33.2074	3.11893	0.98441	3.16833	0.00153319	0.110634	Cd82
32.867	-3.24149	1.02557	-3.16067	0.00157409	0.111486	Kifc2
60.1672	-3.27342	1.03669	-3.15755	0.001591	0.111486	Hps5
32.8983	4.02745	1.27369	3.16204	0.00156668	0.111486	Slc6a9
91.064	-2.44417	0.774216	-3.15696	0.00159421	0.111486	Plxna3
74.1816	-2.8346	0.897693	-3.15765	0.00159048	0.111486	Dcaf15
73.1964	-3.08223	0.978851	-3.14882	0.0016393	0.113936	Dmpk
157.592	1.94342	0.619504	3.13705	0.00170655	0.117887	Gap43
56.6406	-2.47494	0.790077	-3.13254	0.00173302	0.118274	Utp20
12.6237	-3.21272	1.02534	-3.13333	0.00172838	0.118274	Perm1
18.5204	-3.33347	1.06733	-3.12319	0.00178902	0.119222	Has2
48.4095	-2.68699	0.85993	-3.12466	0.00178009	0.119222	Ndst2
25.8483	4.29878	1.37519	3.12594	0.00177235	0.119222	Cers1
559.095	-5.76424	1.84303	-3.12759	0.00176243	0.119222	Gm44289
306.216	-2.25002	0.72177	-3.11737	0.00182472	0.120778	Zeb2
48.6064	-2.59471	0.833183	-3.11421	0.00184435	0.120778	Ak4
1011.63	-2.52309	0.809892	-3.11535	0.00183729	0.120778	Gria2
74.5922	2.34114	0.752666	3.11046	0.00186795	0.120841	Hmgn2
85.4406	-2.57104	0.826171	-3.11199	0.0018583	0.120841	Arid5b
54.7176	2.21671	0.713294	3.10771	0.0018854	0.120841	Bgn
36.3172	-3.04042	0.978474	-3.10731	0.00188797	0.120841	Gfod1
12.0814	-2.43594	0.786398	-3.09759	0.00195102	0.124175	Spg11
80.8705	-2.52006	0.815585	-3.08988	0.00200236	0.126026	Slc7a2
122.119	-2.081	0.673331	-3.09061	0.00199749	0.126026	Arid4a
97.6935	-5.25749	1.70568	-3.08234	0.00205383	0.128551	CAAA01194877.1
13.9601	3.25512	1.05685	3.08001	0.00206994	0.128848	Nek2
64.7709	-2.5453	0.830538	-3.06465	0.00217928	0.134913	Firre
11.6168	4.20595	1.37536	3.05808	0.00222761	0.137155	Mtus2
12.7199	-3.66603	1.20367	-3.0457	0.00232137	0.142156	Gm10263
94.684	-2.68596	0.88548	-3.03334	0.00241866	0.143879	Zc3h18
86.89	-2.59981	0.858721	-3.02754	0.00246553	0.143879	Dbndd2
115.028	1.82263	0.599897	3.03824	0.00237966	0.143879	Isoc1
203.395	-2.26399	0.748488	-3.02475	0.00248841	0.143879	Arid2
69.4111	-2.07377	0.683839	-3.03255	0.00242499	0.143879	Rfx7
71.1556	-2.81071	0.927962	-3.0289	0.00245443	0.143879	Lrrc75b
103.133	-2.88415	0.951349	-3.03164	0.00243229	0.143879	Zbtb44
151.019	-2.19377	0.724756	-3.02691	0.00247065	0.143879	Camk2d
373.965	-2.04875	0.67735	-3.02465	0.00248921	0.143879	Zcchc24
353.213	-5.3948	1.77894	-3.0326	0.00242457	0.143879	Gm15262
64.0931	-5.82547	1.92318	-3.02908	0.00245298	0.143879	A330076C08Rik
90.8098	-1.89211	0.62686	-3.01839	0.00254122	0.143947	Clcn6
375.943	-2.33837	0.774419	-3.01952	0.00253176	0.143947	Dhx15
38.1239	3.03631	1.00552	3.01964	0.00253074	0.143947	Ninj1
23.2844	3.29615	1.09122	3.02061	0.00252262	0.143947	Hs6st2
35.1158	-2.87216	0.953287	-3.0129	0.00258761	0.145124	Kdm4a
92.3904	1.74413	0.578632	3.01424	0.00257625	0.145124	Mpped1
31.4471	2.16773	0.720549	3.00845	0.00262584	0.146291	Gria1
22.1947	-3.98395	1.32508	-3.00657	0.00264217	0.146291	Sema4c
39.3986	-2.68967	0.894769	-3.00599	0.00264715	0.146291	Pign
225.682	-2.36254	0.787318	-3.00075	0.00269317	0.148111	Grk3
60.9738	-2.07022	0.690696	-2.9973	0.00272383	0.149074	Nupl1
77.6811	-2.02608	0.676461	-2.99511	0.00274341	0.149424	Tbc1d10b
223.573	-2.26352	0.757144	-2.98956	0.00279383	0.15072	Setd2
148.304	-2.3975	0.801801	-2.99014	0.00278845	0.15072	Snhg14
58.6302	-1.54373	0.517128	-2.9852	0.00283396	0.152161	Pbx3
37.5643	-3.06751	1.0283	-2.98308	0.0028536	0.152493	Gm10125
186.434	-2.23308	0.750949	-2.97368	0.00294255	0.152973	Etnk1
47.1517	-2.59757	0.872908	-2.97576	0.00292262	0.152973	Bcorl1
76.895	-2.36204	0.794357	-2.97353	0.002944	0.152973	Il17rd
38.3053	-2.53165	0.851483	-2.97323	0.00294686	0.152973	S100pbp
56.2714	-1.97157	0.663346	-2.97216	0.0029571	0.152973	Wnk3
54.9081	-1.78847	0.6007	-2.97731	0.00290786	0.152973	Slc24a3
26.5811	2.75392	0.925067	2.977	0.00291088	0.152973	Hpcal1
49.5631	-2.45496	0.826802	-2.96923	0.0029855	0.153044	Zfp369
15.4665	3.4701	1.16857	2.96951	0.00298272	0.153044	Zfp503
50.1143	-2.31596	0.784856	-2.95081	0.00316939	0.153406	Pola1
134.673	1.53311	0.516878	2.9661	0.00301605	0.153406	Dpysl4
129.326	-2.10874	0.714014	-2.95336	0.0031433	0.153406	Srgap2
56.1232	-3.06932	1.04106	-2.94826	0.00319568	0.153406	Uhmk1
121.95	-2.2487	0.760929	-2.95521	0.00312457	0.153406	Pik3ca
47.1268	-2.99012	1.01022	-2.95985	0.00307784	0.153406	Atpaf1
52.8593	2.24736	0.761728	2.95035	0.00317414	0.153406	Tpst2
86.9279	-2.61147	0.881131	-2.96377	0.00303895	0.153406	Baz1a
73.8487	-2.44865	0.827264	-2.95993	0.00307707	0.153406	Man1b1
71.6871	-2.72307	0.922001	-2.95344	0.00314255	0.153406	Cpeb2
92.7146	-2.74166	0.929003	-2.95118	0.0031656	0.153406	Kcna2
8.47156	3.71572	1.25968	2.94974	0.00318037	0.153406	Neurod4
46.4927	1.99266	0.67332	2.95945	0.00308189	0.153406	Lingo1
72.7077	-1.67603	0.566418	-2.959	0.00308636	0.153406	Gad1
26.9413	3.01072	1.02099	2.94883	0.00318976	0.153406	Pou3f1
15.4844	2.96014	1.00513	2.94504	0.00322911	0.154296	Pamr1
148.052	-2.38046	0.808974	-2.94256	0.00325507	0.154296	Zcchc7
59.8089	-2.3126	0.785803	-2.94298	0.00325069	0.154296	Tex2
8.13257	4.38504	1.49293	2.93721	0.00331181	0.156331	Tap1
128.538	-2.35246	0.802893	-2.92998	0.00338985	0.159351	Setd1b
12.1084	3.05008	1.04234	2.92619	0.0034314	0.159977	Mical1
138.344	-2.51511	0.859205	-2.92726	0.00341966	0.159977	Gls
442.824	-2.49749	0.855185	-2.92041	0.00349576	0.162309	Anp32b
92.4649	-1.86503	0.639035	-2.91851	0.00351706	0.162632	Dicer1
33.8264	-2.61509	0.906462	-2.88494	0.00391486	0.165382	Vps54
60.9808	-2.45823	0.849179	-2.89483	0.00379369	0.165382	Vps13d
18.7933	2.62	0.907312	2.88765	0.0038813	0.165382	Cygb
123.831	-2.47541	0.856371	-2.89058	0.0038453	0.165382	Scrib
18.8861	2.78506	0.965703	2.88398	0.0039269	0.165382	Pkmyt1
117.179	-1.63799	0.563743	-2.90557	0.00366588	0.165382	Mapk8ip3
482.62	-2.47698	0.856593	-2.89166	0.00383212	0.165382	Eif5b
104.22	2.07156	0.713326	2.90408	0.00368336	0.165382	Aldh2
105.248	-2.17956	0.754957	-2.887	0.00388931	0.165382	Sik3
18.6815	-2.74474	0.945251	-2.90371	0.00368765	0.165382	Zfp395
83.7551	-1.92971	0.666208	-2.89656	0.00377275	0.165382	Zfp157
127.117	-2.07728	0.717891	-2.89358	0.00380873	0.165382	Zc3h7a
78.3282	-3.13328	1.08282	-2.89362	0.00380824	0.165382	Igsf9
54.6566	-3.14362	1.08164	-2.90635	0.00365669	0.165382	Tbc1d13
15.8625	2.53236	0.877017	2.88747	0.00388355	0.165382	Cercam
57.482	-2.73941	0.943484	-2.90351	0.0036901	0.165382	Ikzf5
20.3671	3.08227	1.06032	2.90692	0.00365009	0.165382	Gpr45
37.2147	7.75692	2.68816	2.88559	0.00390677	0.165382	Reln
295.258	-2.15396	0.74592	-2.88765	0.00388126	0.165382	Magi1
30.0578	-2.85992	0.98659	-2.89879	0.003746	0.165382	Ccdc18
214.078	-2.10029	0.72668	-2.89026	0.00384921	0.165382	Fam133b
75.1489	-2.87823	0.991768	-2.90212	0.00370647	0.165382	Slx1b
116.174	-2.38092	0.818982	-2.90717	0.0036471	0.165382	Kmt5c
67.0061	-2.50412	0.864519	-2.89655	0.00377289	0.165382	Gm10558
66.5268	-1.8624	0.646119	-2.88245	0.00394598	0.16557	Zfx
107.99	-2.18372	0.758977	-2.87719	0.0040123	0.166835	Ankrd26
115.665	-2.01867	0.701763	-2.87656	0.0040203	0.166835	Ptpn9
18.4757	2.58853	0.899197	2.87871	0.00399307	0.166835	Srxn1
60.314	1.74722	0.607649	2.87537	0.00403548	0.166854	Cdkn2c
118.557	-2.53936	0.885943	-2.86628	0.00415325	0.171099	Atad2
26.8089	2.9007	1.01437	2.85961	0.00424158	0.172852	Ppp2r2c
36.6783	2.09983	0.73379	2.86162	0.00421485	0.172852	Bmper
50.9892	-2.20624	0.771245	-2.86062	0.00422808	0.172852	Zfc3h1
12.1584	3.79322	1.33064	2.85069	0.00436249	0.173341	Arg2
6.47358	5.24243	1.83937	2.85013	0.00437015	0.173341	Sla
90.4458	2.02501	0.710879	2.84859	0.00439127	0.173341	Acot7
33.3578	2.31305	0.811295	2.85105	0.00435745	0.173341	Cptp
290.22	-2.50726	0.879193	-2.85178	0.00434755	0.173341	Phf14
46.2947	-2.62618	0.921529	-2.8498	0.00437462	0.173341	Fras1
100.597	-2.08101	0.730313	-2.84948	0.00437906	0.173341	Phc3
84.3376	-2.58068	0.903645	-2.85586	0.00429206	0.173341	Atg16l2
60.2258	-5.6297	1.97227	-2.85442	0.00431149	0.173341	Vmn1r13
15.3983	2.485	0.872918	2.84677	0.00441653	0.173732	A230050P20Rik
14.7502	3.12418	1.09879	2.84328	0.00446513	0.175036	Zc3hav1
22.7172	3.12014	1.09859	2.84013	0.0045095	0.176166	Aen
94.6012	-2.02507	0.713427	-2.83851	0.00453244	0.176187	Gripap1
94.3676	-2.26936	0.79966	-2.8379	0.00454114	0.176187	Rusc2
159.538	-2.33012	0.822365	-2.83344	0.004605	0.178055	Eea1
91.8046	-5.34724	1.88808	-2.83211	0.00462426	0.178191	Gm42497
46.497	1.77385	0.62671	2.83042	0.00464875	0.178528	Nr2f2
197.154	-2.22755	0.789585	-2.82117	0.00478489	0.179298	Dio2
54.2706	-2.22097	0.785385	-2.82788	0.00468571	0.179298	Herc4
408.183	-2.0315	0.720272	-2.82046	0.00479543	0.179298	Pafah1b1
114.128	-1.39195	0.492872	-2.82416	0.00474043	0.179298	Tnk2
12.4818	2.78103	0.985376	2.8223	0.00476801	0.179298	Fam81a
144.598	-2.15543	0.764065	-2.821	0.00478735	0.179298	Ireb2
111.767	-2.68417	0.951555	-2.82082	0.0047901	0.179298	Gxylt1
52.5352	-1.55197	0.549757	-2.82301	0.00475747	0.179298	Pcdh15
51.492	-2.25979	0.801692	-2.81878	0.00482069	0.17965	Dopey1
65.177	-2.38556	0.847947	-2.81334	0.00490298	0.181643	Agl
80.349	-1.87268	0.665692	-2.81313	0.00490622	0.181643	Gtf3c3
55.9822	-2.27431	0.809328	-2.81013	0.00495222	0.182748	Gm37606
32.0608	-2.65598	0.947229	-2.80394	0.00504818	0.183893	Iqgap3
85.4651	1.72406	0.614201	2.807	0.00500055	0.183893	Grin2b
569.434	-2.31912	0.826691	-2.8053	0.005027	0.183893	Myo6
129.544	-2.20246	0.785458	-2.80404	0.00504666	0.183893	Ubr3
312.724	-2.2795	0.814561	-2.79844	0.00513504	0.186458	Acin1
57.8445	-2.0609	0.736845	-2.79692	0.00515926	0.186739	Plcb4
203.993	-1.94681	0.696435	-2.79539	0.00518377	0.187029	Arhgap21
10.0648	3.08987	1.10916	2.78576	0.00534019	0.187303	Rps6ka1
48.6658	2.25181	0.807926	2.78715	0.00531736	0.187303	Syngr3
98.0852	-2.0269	0.727361	-2.78665	0.0053256	0.187303	Smc5
196.749	-2.16467	0.776106	-2.78914	0.0052849	0.187303	Acss1
114.005	1.72734	0.619846	2.78672	0.00532446	0.187303	Ccnb2
463.51	-2.21726	0.794139	-2.79203	0.00523791	0.187303	Srek1
84.2149	1.44284	0.516919	2.79124	0.00525065	0.187303	Klf10
23.0116	-2.83991	1.0179	-2.78997	0.00527137	0.187303	Zfp709
20.3338	-2.84847	1.02203	-2.78707	0.00531864	0.187303	Foxk1
40.427	-1.81777	0.652796	-2.78459	0.00535962	0.187405	Yes1
266.655	-2.06684	0.743343	-2.78047	0.00542805	0.189213	Ankrd17
51.1348	-3.21478	1.15845	-2.77507	0.00551906	0.191796	Traip
41.8805	-2.57383	0.928413	-2.77229	0.00556632	0.192259	Zcchc4
15.3645	2.9876	1.07736	2.77308	0.00555278	0.192259	Nfkbil1
10.2902	3.14396	1.13469	2.77076	0.00559261	0.192579	Ankrd29
55.9299	-2.57823	0.93135	-2.76827	0.00563539	0.193322	Cul4b
249.753	-1.96706	0.711016	-2.76655	0.00566537	0.193322	Gpatch8
120.953	-2.33844	0.845098	-2.76707	0.00565628	0.193322	Aak1
49.2954	-2.42108	0.875614	-2.76501	0.00569219	0.193654	Col16a1
182.574	-1.55575	0.563604	-2.76036	0.00577375	0.195256	Cdc37l1
46.0951	-2.20616	0.798961	-2.76128	0.00575749	0.195256	Usf3
53.171	2.01921	0.732162	2.75788	0.00581783	0.195415	Galk1
27.1561	2.63694	0.956192	2.75775	0.00582014	0.195415	Ccdc184
4.60363	4.74295	1.72022	2.75718	0.00583019	0.195415	F11r
85.106	-2.24557	0.815088	-2.755	0.00586918	0.195565	Hmbox1
71.9387	-2.13537	0.774949	-2.7555	0.00586026	0.195565	Cep85l
264.134	-1.82014	0.661093	-2.75323	0.00590112	0.195929	Mark3
43.8068	2.03042	0.737671	2.75247	0.0059147	0.195929	Alpl
165.159	-2.46514	0.895921	-2.75151	0.00593212	0.195933	Zdhhc21
38.0756	1.88158	0.684221	2.74996	0.00596029	0.196291	Ccnb1
40.9614	1.72827	0.630422	2.74145	0.00611694	0.198561	Abcg1
32.3829	2.34427	0.854682	2.74285	0.00609076	0.198561	Chid1
247.668	-2.27574	0.830409	-2.74051	0.00613439	0.198561	Adgrb2
129.492	-1.8476	0.673161	-2.74467	0.00605718	0.198561	Rbm6
137.479	-2.3501	0.857433	-2.74086	0.00612788	0.198561	Atxn2
19.2367	-2.44803	0.893013	-2.74131	0.00611938	0.198561	Zbtb16
105.875	-2.52956	0.923816	-2.73816	0.0061784	0.199107	Celsr3
80.4255	-2.69577	0.98527	-2.73607	0.00621782	0.199107	Slk
1146.82	-2.04023	0.745767	-2.73575	0.00622388	0.199107	Btg1
79.9142	-2.04304	0.746745	-2.73592	0.00622059	0.199107	Fam126b
625.016	-2.24439	0.820636	-2.73494	0.00623912	0.199107	Snrnp70
97.0268	-2.13291	0.780203	-2.73379	0.006261	0.199244	Zfp608
10.3913	3.15297	1.1542	2.73173	0.00630031	0.199933	Tmem159
128.168	-1.6676	0.616455	-2.70515	0.00682738	0.200688	Usp19
141.899	-1.84324	0.681766	-2.70363	0.00685871	0.200688	Myt1
25.126	-2.62993	0.965018	-2.72526	0.00642503	0.200688	Il10rb
58.4984	-2.28276	0.838723	-2.72171	0.00649447	0.200688	Pdgfrb
67.3248	-2.94065	1.07801	-2.72785	0.00637495	0.200688	Rassf3
85.2593	-1.84989	0.680709	-2.71759	0.00657588	0.200688	Tor1aip1
27.8991	-2.41337	0.891051	-2.70845	0.00675984	0.200688	Hcn3
70.1368	2.16683	0.798512	2.71359	0.00665591	0.200688	Lmna
228.054	-2.32833	0.858271	-2.71281	0.00667145	0.200688	Srgap3
121.21	-1.75876	0.650768	-2.7026	0.00688001	0.200688	Pdcd6ip
26.5118	-2.03957	0.750353	-2.71814	0.00656496	0.200688	Troap
280.962	-1.97459	0.728282	-2.7113	0.006702	0.200688	Senp6
23.2077	2.31235	0.854557	2.7059	0.0068119	0.200688	Tle2
38.4993	-2.88326	1.06032	-2.71923	0.00654338	0.200688	Elmod2
16.2782	-2.53709	0.932257	-2.72145	0.00649967	0.200688	Ddx11
17.1168	2.47253	0.906807	2.72663	0.00639838	0.200688	Tmem59l
133.621	1.80565	0.662841	2.7241	0.00644762	0.200688	Lzts1
106.616	-2.83232	1.03999	-2.72341	0.00646113	0.200688	Atf5
133.349	-2.48165	0.915703	-2.71011	0.00672618	0.200688	Tnrc18
134.093	-2.06341	0.761243	-2.71058	0.0067166	0.200688	Myo9a
24.8763	2.72734	1.00731	2.70755	0.00677818	0.200688	Fam69c
86.4923	-2.25874	0.83175	-2.71565	0.00661451	0.200688	Mex3d
51.7723	-2.29978	0.84734	-2.71412	0.0066452	0.200688	Lrp1b
51.8577	-2.29438	0.846892	-2.70918	0.00674492	0.200688	Ppp4r2
256.516	-1.94719	0.718447	-2.71028	0.0067226	0.200688	Tnrc6a
30.5364	-2.53693	0.938882	-2.70207	0.00689094	0.200688	Atp8b2
85.2993	-1.7365	0.640263	-2.71217	0.00668436	0.200688	Ppm1b
247.108	-1.88913	0.695216	-2.71732	0.0065812	0.200688	Safb
134.548	-1.66082	0.614338	-2.70343	0.0068628	0.200688	Dlx6os1
9.7237	3.04275	1.12177	2.71245	0.00667887	0.200688	D030068K23Rik
925.903	-2.83893	1.04301	-2.72185	0.00649168	0.200688	Gm26917
41.0916	-2.33342	0.861943	-2.70716	0.00678611	0.200688	Gm43362
80.1226	1.7781	0.658498	2.70023	0.00692914	0.201283	Emd
70.4945	-2.40265	0.890681	-2.69754	0.00698531	0.202395	4933427D14Rik
30.6523	-2.08639	0.773766	-2.69642	0.00700902	0.202564	Zfp654
80.7298	-1.73123	0.642848	-2.69306	0.00707995	0.203665	Adgrb3
83.9533	-2.22532	0.826361	-2.69291	0.00708308	0.203665	Dleu2
103.89	2.30328	0.856927	2.68784	0.00719169	0.203682	Tomm40
22.0615	2.12377	0.790574	2.68637	0.00722339	0.203682	Ccdc94
51.4247	-2.29835	0.855107	-2.68779	0.00719274	0.203682	Tmem110
16.9066	2.96279	1.10298	2.68618	0.00722749	0.203682	Pecr
62.749	-1.99501	0.741792	-2.68945	0.007157	0.203682	Rgs7
57.4538	-1.91585	0.712351	-2.68948	0.00715644	0.203682	Cdc14a
65.3379	-2.79359	1.03787	-2.69164	0.00711011	0.203682	Srcin1
42.3551	-1.91774	0.712896	-2.69007	0.00714363	0.203682	Polr1a
74.0907	-2.14217	0.797969	-2.68452	0.00726332	0.204184	Katnal1
15.9511	-2.03599	0.75868	-2.6836	0.00728338	0.204241	Gulp1
67.7802	-1.77094	0.660463	-2.68137	0.00733219	0.205038	Rbbp5
59.4489	-2.35112	0.877343	-2.67982	0.00736609	0.205038	Cyld
224.572	-2.26172	0.84379	-2.68043	0.00735279	0.205038	Adgrl3
102.809	-1.95212	0.729296	-2.67672	0.00743474	0.206442	Magi2
618.093	-2.43857	0.912235	-2.67318	0.00751358	0.207613	Cacng4
78.4387	-1.31309	0.491076	-2.6739	0.0074974	0.207613	Wnt7a
42.1595	-1.71347	0.641201	-2.67229	0.00753366	0.207661	Ubxn7
85.6953	-1.93477	0.724614	-2.67008	0.0075834	0.20802	Josd1
32.095	-2.63932	0.988218	-2.67079	0.00756732	0.20802	Gm9801
159.625	-2.37971	0.893055	-2.66469	0.00770604	0.21017	Rock2
324.104	-1.89257	0.710373	-2.66419	0.00771742	0.21017	Slc7a5
10.3452	2.81951	1.05803	2.66487	0.00770184	0.21017	Dok4
44.7165	2.08583	0.783212	2.66317	0.00774073	0.210299	Camk2b
47.2553	-2.34655	0.881457	-2.66213	0.00776482	0.210449	Wdr45
567.302	-1.9437	0.730909	-2.65929	0.00783048	0.211722	Ddx17
53.6309	-2.8167	1.05983	-2.65768	0.007868	0.211726	Pbx2
62.774	-3.01105	1.13267	-2.65837	0.00785199	0.211726	Lemd3
248.965	-1.83684	0.693153	-2.64997	0.00804988	0.215392	Tial1
19.8072	-3.24758	1.22574	-2.64949	0.00806127	0.215392	Slc26a1
74.5966	-1.59373	0.601219	-2.65082	0.00802954	0.215392	2610008E11Rik
108.605	-1.42878	0.539485	-2.64841	0.00808725	0.215578	Ncoa6
124.908	-1.81057	0.684399	-2.64549	0.00815721	0.216038	Cdk17
74.909	2.13847	0.808643	2.64451	0.00818081	0.216038	Chchd6
75.332	-1.64628	0.62245	-2.64485	0.00817278	0.216038	Zbtb41
100.634	-1.39681	0.527806	-2.64645	0.00813416	0.216038	Ago2
54.004	-1.68291	0.636928	-2.64223	0.00823616	0.216994	Ints6
66.8834	2.19045	0.830026	2.63901	0.00831487	0.21755	Lpcat3
71.5398	2.43496	0.92261	2.63921	0.00830993	0.21755	Selenop
22.6447	-2.04989	0.776363	-2.64038	0.00828133	0.21755	Cyp4f15
356.442	-1.90118	0.72184	-2.63379	0.0084437	0.218152	Dtna
58.0207	2.00512	0.761326	2.63373	0.00844535	0.218152	Gsn
30.3063	2.5265	0.958596	2.63562	0.00839828	0.218152	Mmp2
3.30727	-4.17506	1.58574	-2.63289	0.0084663	0.218152	Aspg
27.5306	-2.71298	1.03029	-2.63323	0.00845782	0.218152	D630003M21Rik
58.0587	-2.23889	0.85044	-2.63263	0.00847265	0.218152	Lrtm2
506.141	-2.00362	0.760599	-2.63426	0.00843203	0.218152	Purb
85.2007	-1.80599	0.687061	-2.62858	0.00857431	0.220268	Miga1
62.4422	-2.2295	0.84979	-2.62359	0.00870073	0.22301	Swap70
47.0717	1.76089	0.671397	2.62272	0.00872309	0.223079	Lman2l
19.0832	2.56549	0.980081	2.61763	0.00885415	0.223702	Tnip1
176.921	-2.31542	0.884905	-2.61657	0.00888176	0.223702	Grk2
123.642	-1.93993	0.741615	-2.61581	0.00890149	0.223702	Trpm7
100.845	-2.48158	0.949013	-2.61491	0.00892519	0.223702	Tfap2c
62.5965	-2.01145	0.768561	-2.61716	0.0088665	0.223702	Usp30
93.0447	-2.1727	0.829469	-2.61938	0.00880886	0.223702	Ccdc136
145.067	-2.07177	0.792017	-2.61582	0.00890136	0.223702	Tgfa
166.922	-1.98132	0.757667	-2.61503	0.00892199	0.223702	Camsap2
204.486	-2.03103	0.776211	-2.61659	0.00888125	0.223702	Mafg
88.0721	-2.47859	0.948422	-2.61338	0.00896509	0.224086	Atxn7
19.3907	-2.31265	0.885119	-2.61281	0.00898004	0.224086	Gramd1c
72.9505	-1.53493	0.588155	-2.60974	0.00906112	0.225612	Ankrd13b
5.64042	3.82426	1.46615	2.60837	0.00909747	0.22602	Angptl2
11.3079	2.62215	1.0056	2.60754	0.00911956	0.226073	Shisa2
61.2796	-2.26621	0.869369	-2.60673	0.00914116	0.226114	Nipa2
5.49221	3.79755	1.45887	2.60308	0.00923911	0.227274	Egfl6
88.7625	-1.74108	0.668807	-2.60326	0.00923407	0.227274	Xpo7
19.4106	2.47149	0.949573	2.60274	0.00924823	0.227274	Prr5
20.1162	-2.20181	0.846212	-2.60196	0.00926933	0.227299	Lrrc7
12.8506	2.92919	1.12638	2.60052	0.00930814	0.227758	Larp6
83.9794	-2.40911	0.927943	-2.59618	0.00942655	0.227977	Carmil1
105.842	-1.68015	0.646712	-2.59798	0.00937731	0.227977	Stag2
41.0304	2.62909	1.01239	2.59692	0.00940634	0.227977	Neurod1
133.172	-1.29369	0.498385	-2.59577	0.00943783	0.227977	Dync1li2
101.849	-1.97393	0.760077	-2.59702	0.00940376	0.227977	Nwd1
480.359	-2.29204	0.882841	-2.59621	0.00942591	0.227977	Nr2f1
103.936	-1.6764	0.646103	-2.59464	0.00946906	0.228245	Usp24
59.8028	-2.00719	0.774418	-2.59186	0.00954578	0.229606	Manea
145.75	-4.13199	1.59562	-2.58957	0.00960946	0.23016	Rps27rt
155.211	-1.57119	0.606686	-2.58979	0.00960358	0.23016	Phf21a
143.238	-1.89878	0.733893	-2.58727	0.00967393	0.231215	Kansl1
77.4353	-2.24336	0.867452	-2.58615	0.00970543	0.23148	Zic5
13.7622	2.82037	1.09115	2.58477	0.0097444	0.231921	Jazf1
37.8609	-3.11607	1.20642	-2.58291	0.00979706	0.232199	Dlg3
147.425	-1.87766	0.726824	-2.58337	0.00978393	0.232199	Mier1
208.41	-2.0324	0.789091	-2.57563	0.0100059	0.232208	Ylpm1
66.4484	-1.60443	0.622415	-2.57776	0.00994438	0.232208	Strn
41.5366	-1.89066	0.73483	-2.57292	0.0100844	0.232208	Spopl
29.6373	-3.01641	1.17023	-2.57763	0.00994814	0.232208	Kank2
4.81929	4.81462	1.87102	2.57326	0.0100746	0.232208	Eva1c
61.1014	-1.71577	0.665101	-2.57971	0.0098884	0.232208	Mms22l
257.033	-1.92286	0.746388	-2.57622	0.00998858	0.232208	Wnk1
5.18936	3.72338	1.44434	2.57791	0.00993985	0.232208	Prokr1
62.096	-1.96717	0.7624	-2.58024	0.00987328	0.232208	Cdh20
41.8627	-1.94744	0.75559	-2.57738	0.00995513	0.232208	Crebzf
31.486	-2.59921	1.00899	-2.57605	0.0099935	0.232208	Rpia
4.44722	4.70106	1.82417	2.5771	0.00996325	0.232208	Adap1
506.921	-2.11479	0.821755	-2.57351	0.0100674	0.232208	Mir99ahg
9.9406	2.75954	1.07199	2.57422	0.0100466	0.232208	4933404O12Rik
80.6408	-1.73046	0.673355	-2.5699	0.0101728	0.232489	Kansl3
123.74	-1.72386	0.671083	-2.56878	0.0102058	0.232489	Mpp5
86.6589	-1.91834	0.747007	-2.56804	0.0102275	0.232489	Taf3
47.4789	2.08361	0.811112	2.56883	0.0102044	0.232489	Tspan18
123.856	-1.35258	0.526928	-2.56691	0.0102608	0.232489	Herc2
46.998	-2.39896	0.933351	-2.57026	0.0101621	0.232489	Slc30a1
42.273	-2.31371	0.901171	-2.56744	0.0102452	0.232489	Rsbn1l
13.8072	2.4274	0.944427	2.57024	0.0101629	0.232489	Peg10
162.545	-1.9948	0.777819	-2.56461	0.0103292	0.233572	Cbx6
199.955	-1.86392	0.728104	-2.55996	0.0104684	0.233986	Nsmf
54.3696	-1.83481	0.717146	-2.55849	0.0105127	0.233986	Fam184a
218.937	-1.76751	0.689766	-2.56248	0.0103927	0.233986	Cand1
59.5189	-2.19315	0.856299	-2.56119	0.0104313	0.233986	Epas1
24.2449	-2.07483	0.809978	-2.56159	0.0104194	0.233986	Tatdn3
126.195	-1.70143	0.664962	-2.55869	0.0105068	0.233986	Flna
38.1188	-2.21489	0.86568	-2.55856	0.0105108	0.233986	Arhgap26
64.2647	1.85998	0.726593	2.55987	0.0104712	0.233986	Creg1
12.1151	2.8237	1.10407	2.55755	0.0105414	0.234163	Lmo2
262.995	-2.24309	0.877594	-2.55595	0.0105898	0.234321	Zfp91
16.4864	-1.93955	0.758692	-2.55644	0.010575	0.234321	Nmb
78.6645	-2.05008	0.802947	-2.5532	0.0106739	0.23435	Golga1
34.2792	-1.49944	0.587221	-2.55345	0.0106663	0.23435	Zfp12
132.466	1.85443	0.726052	2.55413	0.0106454	0.23435	Ina
256.136	-1.86686	0.730823	-2.55447	0.010635	0.23435	Srrt
207.006	-1.73427	0.679542	-2.55212	0.0107069	0.23462	Sbno1
30.4101	1.8308	0.718184	2.5492	0.0107971	0.235684	Acy1
12.255	3.82342	1.49946	2.54986	0.0107767	0.235684	P2ry12
25.6912	-2.40688	0.944486	-2.54835	0.0108233	0.235802	A230057D06Rik
209.045	-1.77941	0.698697	-2.54675	0.010873	0.235981	Rnf20
117.559	-1.94142	0.762311	-2.54675	0.0108731	0.235981	Csmd2
202.852	-1.87167	0.735311	-2.54541	0.010915	0.235984	Lfng
128.512	-2.07991	0.817068	-2.54558	0.0109095	0.235984	Ryk
212.151	1.71094	0.672395	2.54454	0.0109422	0.235995	Map2k2
139.409	-1.96408	0.772381	-2.54289	0.0109938	0.235995	Tmem161b
78.2757	-2.42856	0.955097	-2.54274	0.0109988	0.235995	Zfp518b
22.5168	-2.1071	0.828366	-2.54368	0.0109692	0.235995	Unc80
54.9484	-4.538	1.78537	-2.54178	0.0110291	0.236197	2900055J20Rik
65.7705	-2.34546	0.925708	-2.53369	0.0112868	0.236751	Elk1
40.0156	-2.29056	0.902484	-2.53806	0.0111467	0.236751	Cnksr3
224.371	-1.66719	0.657087	-2.53725	0.0111727	0.236751	Strn3
20.7247	2.40462	0.948873	2.53418	0.0112711	0.236751	Nefm
119.54	-1.9163	0.756822	-2.53203	0.0113404	0.236751	Prpf40b
53.4477	1.8259	0.720201	2.53527	0.0112362	0.236751	Tyms
226.82	-1.92605	0.760688	-2.53199	0.0113418	0.236751	Ttc14
119.655	-2.33176	0.919036	-2.53718	0.0111748	0.236751	Slc9a9
28.7417	1.68835	0.666856	2.53181	0.0113475	0.236751	Klhdc8b
141.974	-1.58559	0.625032	-2.53682	0.0111865	0.236751	Mdm4
47.7646	-2.19038	0.862531	-2.53948	0.0111019	0.236751	Zfp811
435.793	-1.7658	0.696647	-2.53471	0.011254	0.236751	Slc4a4
145.591	-1.82491	0.719789	-2.53535	0.0112336	0.236751	Qser1
91.3268	-2.11778	0.834079	-2.53907	0.0111149	0.236751	Brip1os
37.4335	2.04507	0.80923	2.52719	0.011498	0.238053	Syce2
61.2672	-1.66449	0.658936	-2.52603	0.011536	0.238053	Mrs2
68.897	-1.77958	0.704003	-2.5278	0.0114779	0.238053	Maoa
20.6509	-1.8358	0.726691	-2.52625	0.0115289	0.238053	Epg5
195.19	-1.89931	0.751426	-2.5276	0.0114845	0.238053	Ppp4r3a
47.1541	-1.65106	0.653488	-2.52654	0.0115192	0.238053	Clk2
156.559	1.62964	0.645627	2.52411	0.011599	0.238149	Surf4
4.76961	-3.02873	1.20188	-2.52	0.0117356	0.238149	Vtn
271.677	1.6314	0.647142	2.52093	0.0117045	0.238149	Gfap
193.961	-1.67595	0.6644	-2.5225	0.0116524	0.238149	Stk38
46.7689	-2.69323	1.06945	-2.51833	0.0117914	0.238149	Sass6
84.5252	-1.58882	0.630916	-2.51828	0.0117929	0.238149	Me1
35.4709	-1.85499	0.735005	-2.52378	0.0116101	0.238149	Stk35
60.8933	-1.59956	0.634593	-2.52061	0.0117152	0.238149	Asxl1
100.712	-1.87794	0.74538	-2.51945	0.011754	0.238149	Upf2
12.415	2.3138	0.918095	2.52022	0.0117283	0.238149	Lgr4
432.908	-1.35526	0.537197	-2.52283	0.0116414	0.238149	C130071C03Rik
265.65	-1.81309	0.718767	-2.5225	0.0116525	0.238149	Naa15
32.5083	-1.67956	0.667167	-2.51745	0.0118208	0.238289	Clec16a
39.3588	-2.19275	0.871651	-2.51563	0.0118819	0.23858	Phf1
134.516	-1.67457	0.665795	-2.51514	0.0118985	0.23858	Chuk
156.183	1.99034	0.79121	2.51557	0.0118841	0.23858	H2-D1
257.927	1.68791	0.672328	2.51054	0.0120547	0.240435	Aplp1
110.355	-1.63614	0.651571	-2.51106	0.0120368	0.240435	Rpp25l
221.834	-1.38397	0.551211	-2.51077	0.0120467	0.240435	Hook3
55.135	2.07807	0.828716	2.50758	0.0121562	0.241246	Slc29a1
46.181	-1.73547	0.692086	-2.5076	0.0121555	0.241246	Plekhg2
53.6365	-2.06555	0.823753	-2.50749	0.0121592	0.241246	Ccdc82
29.8321	1.90543	0.760525	2.50542	0.0122307	0.242137	Klf16
84.522	-1.96958	0.786471	-2.50433	0.0122682	0.242137	Sugp2
41.8935	-2.29268	0.915431	-2.50448	0.0122633	0.242137	Ccdc9
55.5992	-2.29005	0.915549	-2.50129	0.0123741	0.243803	Uba6
54.455	-1.7758	0.710483	-2.49942	0.0124396	0.244355	Myo9b
28.2827	-2.22209	0.889099	-2.49926	0.0124453	0.244355	Zmat1
52.3845	-1.62588	0.650742	-2.49851	0.0124717	0.24445	Msantd2
108.054	-1.83901	0.736367	-2.49741	0.0125105	0.244517	Synj1
118.695	1.44305	0.578312	2.49528	0.0125857	0.244517	Stx6
63.4472	-1.52264	0.609996	-2.49616	0.0125547	0.244517	Gzf1
29.1064	1.71097	0.685828	2.49475	0.0126046	0.244517	Sumf1
110.678	-1.87122	0.749511	-2.49659	0.0125393	0.244517	Kdm3a
45.6943	1.68195	0.673921	2.49576	0.0125686	0.244517	Vcp-rs
48.9806	1.75533	0.70455	2.49141	0.0127236	0.244939	Timmdc1
66.6775	-1.64443	0.660121	-2.49111	0.0127345	0.244939	Nin
5.78523	3.86489	1.55144	2.49116	0.0127326	0.244939	St8sia5
80.8625	-1.65563	0.664366	-2.49205	0.0127009	0.244939	Kcnk2
159.543	-2.22997	0.895132	-2.49122	0.0127305	0.244939	Tanc2
100.043	-1.97721	0.795051	-2.4869	0.0128863	0.247019	Map1a
71.3936	-1.7516	0.704183	-2.48742	0.0128672	0.247019	Pgap1
89.5491	-1.94938	0.784686	-2.48428	0.0129812	0.248419	Smg1
71.2612	1.47066	0.595382	2.47011	0.0135073	0.249001	Fkbp10
153.423	1.20021	0.486506	2.46699	0.0136254	0.249001	Mcm2
101.527	1.56708	0.632203	2.47876	0.0131839	0.249001	Ddx39
73.4539	-2.02352	0.816624	-2.4779	0.0132157	0.249001	Insr
11.6006	2.42004	0.978582	2.473	0.0133983	0.249001	Rab3d
75.2356	-1.60444	0.647522	-2.47782	0.0132187	0.249001	Ppp1r12c
213.61	-1.66475	0.673375	-2.47225	0.0134265	0.249001	Hsf2
153.319	-1.7429	0.703286	-2.47822	0.013204	0.249001	Ptch1
110.402	-2.03893	0.825656	-2.46946	0.0135316	0.249001	Fam193b
141.599	-1.52808	0.618566	-2.47036	0.0134975	0.249001	Ubr2
36.8064	2.07746	0.837641	2.48013	0.0131335	0.249001	Wdr46
6.82162	4.10869	1.66289	2.4708	0.013481	0.249001	Slc39a7
220.208	1.62297	0.656899	2.47066	0.0134865	0.249001	Maged2
177.66	-1.62984	0.658693	-2.47435	0.0133478	0.249001	Nifk
33.8336	2.17462	0.881203	2.46778	0.0135953	0.249001	Fam110a
42.062	1.66131	0.672636	2.46985	0.0135171	0.249001	Plbd2
4.8255	3.62067	1.4658	2.47011	0.0135073	0.249001	5730522E02Rik
101.544	-1.849	0.749623	-2.46657	0.0136413	0.249001	Rc3h1
120.404	-1.91007	0.773141	-2.47054	0.0134911	0.249001	Csnk2a2
15.8834	2.54788	1.03236	2.468	0.013587	0.249001	Mlf1
29.0328	2.04938	0.830463	2.46776	0.0135963	0.249001	Efna5
21.2099	2.11794	0.856106	2.47392	0.0133639	0.249001	Spock1
50.6445	-1.90578	0.770929	-2.47205	0.0134339	0.249001	Csmd1
23.1262	-2.87795	1.16688	-2.46637	0.013649	0.249001	Ccdc173
37.7053	-2.7083	1.09728	-2.46819	0.0135797	0.249001	Chml
48.1229	-2.00672	0.811871	-2.47172	0.0134465	0.249001	Gm2000
55.3979	-2.0841	0.843049	-2.4721	0.0134321	0.249001	Haus3
51.3035	-2.44849	0.987445	-2.47962	0.0131522	0.249001	Gm16536
52.0156	-2.04886	0.829662	-2.46951	0.0135297	0.249001	Gm29260
47.7056	-2.31205	0.938816	-2.46273	0.0137883	0.25087	Arhgap11a
11.5336	2.51273	1.02038	2.46254	0.0137957	0.25087	Exoc6
251.278	-2.12443	0.863121	-2.46134	0.013842	0.250907	Ubr5
43.5797	-1.48161	0.601902	-2.46155	0.013834	0.250907	Zfp365
343.932	-1.63846	0.666087	-2.45983	0.0139005	0.251563	Prpf4b
73.0596	-1.65436	0.673425	-2.45664	0.0140241	0.25179	Vps50
157.911	1.26879	0.516074	2.45854	0.0139502	0.25179	Pbk
67.7981	-1.97213	0.802269	-2.45819	0.0139641	0.25179	Ppip5k2
19.5814	2.28095	0.928101	2.45765	0.0139849	0.25179	Rpl3
116.479	-1.56676	0.637702	-2.45688	0.0140149	0.25179	Dzip3
5.71771	3.85756	1.57066	2.45601	0.014049	0.251836	Chtf18
98.7456	-1.68363	0.685816	-2.45493	0.0140913	0.252196	Pabpn1
41.1603	-1.80218	0.734613	-2.45323	0.0141579	0.252988	N4bp2l1
59.1444	-1.86254	0.761268	-2.44663	0.0144199	0.253321	Ctns
78.2431	-1.78938	0.730802	-2.44851	0.0143447	0.253321	Mob1b
244.602	-1.4176	0.57891	-2.44874	0.0143358	0.253321	Fnbp4
61.7851	-1.47888	0.604919	-2.44476	0.0144948	0.253321	Mtmr4
392.142	1.11521	0.456544	2.44272	0.0145771	0.253321	Sparc
188.697	1.4524	0.595103	2.44058	0.0146637	0.253321	Fkbp8
113.303	2.10686	0.86048	2.44847	0.0143465	0.253321	Timp3
401.017	-1.42076	0.579749	-2.45064	0.0142601	0.253321	Spag9
83.4814	-2.48981	1.02045	-2.43991	0.0146908	0.253321	Dock9
54.3874	-1.50922	0.617682	-2.44336	0.0145514	0.253321	Pfkfb3
58.6202	-1.77178	0.72526	-2.44296	0.0145672	0.253321	Zbtb43
81.9627	-2.09967	0.857562	-2.44841	0.0143488	0.253321	Tceanc2
113.179	-1.11642	0.457357	-2.44102	0.0146458	0.253321	Acap3
360.404	-1.65979	0.678343	-2.44683	0.014412	0.253321	Phip
16.6083	2.79771	1.14316	2.44735	0.0143911	0.253321	Pdxk
64.2004	-2.03151	0.832443	-2.44042	0.0146701	0.253321	Senp1
62.6665	-1.67857	0.687362	-2.44204	0.0146045	0.253321	Kcnd3
94.9409	-1.64893	0.675137	-2.44237	0.0145913	0.253321	Rnf216
188.344	-1.92349	0.788139	-2.44055	0.0146649	0.253321	Sorl1
66.6292	-1.53505	0.628913	-2.4408	0.0146547	0.253321	Krr1
4.52273	4.70042	1.92491	2.44189	0.0146104	0.253321	Nup62cl
75.0915	1.3799	0.564083	2.44627	0.0144343	0.253321	Wdfy1
37.3125	-2.3884	0.978019	-2.44207	0.0146031	0.253321	Smarcd2
44.9529	-2.01128	0.824686	-2.43885	0.0147342	0.253497	Irf9
21.9036	-2.22338	0.911854	-2.4383	0.0147564	0.253497	Mtm1
3998.19	-1.77107	0.726437	-2.43802	0.0147681	0.253497	Ptprz1
88.0025	-2.00765	0.823675	-2.43743	0.014792	0.253522	Usp32
95.6246	-1.77191	0.727197	-2.43663	0.0148249	0.253702	Bmt2
18.447	2.40524	0.987414	2.4359	0.0148548	0.253832	Golga7b
16.568	2.19312	0.901088	2.43386	0.0149388	0.254883	Cox6b2
24.6128	2.82918	1.16432	2.42989	0.0151033	0.256145	B4galnt1
40.6954	-2.01698	0.829766	-2.43078	0.0150665	0.256145	Unc79
44.2041	-2.03239	0.836248	-2.43036	0.0150837	0.256145	Ccdc141
12.9279	2.37461	0.976691	2.43128	0.0150457	0.256145	Csf2ra
56.8649	-2.29331	0.945908	-2.42446	0.0153313	0.259624	Plekhm2
133.852	1.36721	0.564263	2.42301	0.0153925	0.259884	Scrn1
164.996	-1.67494	0.691163	-2.42336	0.0153776	0.259884	Ddx3y
8.49632	2.82536	1.16664	2.4218	0.0154438	0.259975	Hapln4
74.5391	-1.81353	0.748684	-2.42229	0.0154231	0.259975	Fam208a
563.439	-1.55925	0.644169	-2.42057	0.0154964	0.260098	Cyp51
65.1293	1.68161	0.694879	2.42001	0.01552	0.260098	Cdc20
88.488	-1.78799	0.738676	-2.42054	0.0154975	0.260098	Cbx4
116.886	-1.64491	0.680052	-2.4188	0.015572	0.260195	Tle4
66.4559	-1.35277	0.559644	-2.41719	0.0156406	0.260195	Mfn1
116.809	-1.52704	0.631471	-2.41822	0.0155966	0.260195	Zmym5
72.8578	-1.9688	0.814467	-2.41729	0.0156365	0.260195	B4galt6
36.2775	-2.15344	0.890159	-2.41916	0.0155564	0.260195	Zfp865
27.7371	2.09816	0.868228	2.4166	0.0156663	0.26024	Znhit3
79.8277	-2.22778	0.922111	-2.41596	0.0156937	0.260312	Dock4
59.8005	-1.91817	0.794374	-2.41469	0.0157487	0.260528	Sap130
25.3778	-2.50799	1.03868	-2.4146	0.0157526	0.260528	Plekha7
3.87477	4.51008	1.86879	2.41337	0.0158059	0.260648	Ptgis
13.7052	2.27197	0.941223	2.41385	0.015785	0.260648	Ring1
625.099	-1.99828	0.828251	-2.41265	0.0158371	0.260783	Hdgf
38.278	1.92506	0.798201	2.41175	0.0158764	0.26105	Frat1
53.6178	2.24269	0.930187	2.41101	0.0159084	0.261198	Atp1a3
84.1061	-1.97939	0.821317	-2.41002	0.0159517	0.261377	Map4k3
10.8047	2.40741	0.99905	2.4097	0.0159655	0.261377	Mr1
32.0787	1.94467	0.808249	2.40603	0.016127	0.261737	P4htm
58.9104	-1.40226	0.583185	-2.40448	0.0161954	0.261737	Pld2
78.5585	-1.72374	0.715813	-2.40808	0.0160366	0.261737	Cdc73
3.42774	4.33253	1.80164	2.40477	0.0161824	0.261737	Pir
63.731	-2.16346	0.899533	-2.4051	0.0161682	0.261737	Hemk1
22.267	-2.24201	0.932311	-2.40479	0.016182	0.261737	Zmym1
39.7059	-2.045	0.849956	-2.40601	0.0161279	0.261737	4930503L19Rik
11.2306	3.70688	1.53924	2.40826	0.0160289	0.261737	Gm7901
54.8409	-1.80966	0.752432	-2.40507	0.0161692	0.261737	C130023A14Rik
45.8073	-1.97195	0.820674	-2.40284	0.0162682	0.262241	Spag5
85.2376	-1.61028	0.670207	-2.40266	0.0162763	0.262241	Gtf2a1
27.6727	-1.74676	0.727762	-2.40018	0.0163871	0.262241	Wrn
235.562	-1.49231	0.621759	-2.40014	0.0163886	0.262241	Ythdc1
69.0142	-1.77616	0.739991	-2.40024	0.0163843	0.262241	Arhgef4
5.4191	3.77947	1.57416	2.40094	0.0163532	0.262241	Tekt5
161.858	1.30129	0.541749	2.40201	0.0163054	0.262241	Rraga
91.614	-1.82009	0.758855	-2.39847	0.0164635	0.263068	B230354K17Rik
241.06	-1.13093	0.471674	-2.39769	0.0164988	0.263099	Gabbr1
151.656	-1.79755	0.749793	-2.3974	0.0165119	0.263099	Cspp1
11.7056	2.79174	1.16536	2.39561	0.0165929	0.263648	Necab3
73.2327	-1.78783	0.746236	-2.3958	0.0165843	0.263648	Cog4
91.0758	-3.97025	1.65886	-2.39336	0.0166948	0.264896	Pcdhga12
16.882	2.79884	1.16981	2.39256	0.0167313	0.265103	Scube1
314.222	-1.91378	0.800084	-2.39198	0.0167579	0.265154	Spop
127.943	-1.42818	0.597696	-2.38948	0.0168722	0.26639	Spast
100.679	-1.32572	0.554868	-2.38925	0.016883	0.26639	Nvl
292.041	-1.79092	0.750152	-2.3874	0.0169678	0.266984	Fus
37.3035	-2.04434	0.856281	-2.38747	0.016965	0.266984	Endod1
67.19	2.19297	0.919529	2.38488	0.0170845	0.268076	Nkiras2
66.3112	-1.31409	0.550979	-2.38502	0.0170783	0.268076	Mon2
797.348	-1.73612	0.728136	-2.38434	0.0171097	0.268099	Pou3f3
69.4585	-1.44471	0.606103	-2.38361	0.0171436	0.26826	Irf2
81.496	-1.88477	0.790973	-2.38285	0.0171792	0.268446	Chfr
13.6698	2.63517	1.10649	2.38156	0.0172394	0.26872	Fbl
24.3628	2.22339	0.933623	2.38146	0.0172442	0.26872	Skap2
103.217	1.45434	0.611302	2.37908	0.0173558	0.269718	Aacs
18.9966	-1.67959	0.705833	-2.37959	0.017332	0.269718	Gm16973
7.91239	3.14914	1.32469	2.37726	0.0174417	0.27031	Rasl12
74.7958	-1.5921	0.66963	-2.37758	0.0174265	0.27031	B3glct
59.4006	-2.06744	0.870328	-2.37547	0.0175266	0.271127	Gsap
74.7422	-1.84005	0.774711	-2.37514	0.0175422	0.271127	Dnajb14
3.45952	4.32424	1.82179	2.37362	0.0176146	0.271504	Rspo1
645.106	-2.02155	0.851502	-2.37409	0.0175921	0.271504	Pou3f2
32.1931	2.21239	0.932476	2.3726	0.0176635	0.271888	Gamt
56.9854	1.37648	0.580615	2.37072	0.0177532	0.272244	Clpb
19.9492	2.11317	0.891585	2.37012	0.0177821	0.272244	Slc7a4
29.1386	-2.09138	0.882793	-2.36905	0.0178339	0.272244	Nckap5l
34.9286	2.08961	0.882043	2.36905	0.0178337	0.272244	Fam3a
45.4953	-2.25937	0.954078	-2.36812	0.0178789	0.272244	Zdhhc18
59.4481	-2.17402	0.917437	-2.36967	0.0178042	0.272244	Ammecr1
70.2657	-1.71703	0.724166	-2.37104	0.0177383	0.272244	Kdm7a
88.3996	-1.9428	0.820385	-2.36816	0.017877	0.272244	Lemd2
39.2404	-1.62331	0.685632	-2.3676	0.0179037	0.272257	Trak2
104.283	-1.90578	0.807481	-2.36015	0.0182673	0.272303	Ranbp2
94.9933	-1.82543	0.772592	-2.36273	0.0181409	0.272303	Itih3
121.771	-1.31733	0.556754	-2.36609	0.0179769	0.272303	Rundc3a
164.886	-1.42009	0.601587	-2.36058	0.0182466	0.272303	Golph3
62.3861	-2.28214	0.966742	-2.36065	0.0182428	0.272303	Gtpbp2
39.0664	-1.99806	0.845142	-2.36417	0.0180707	0.272303	Mybl1
269.104	-1.87971	0.794298	-2.3665	0.017957	0.272303	Luc7l2
130.649	-1.51903	0.642174	-2.36544	0.0180084	0.272303	Gab1
64.6703	-2.00255	0.847472	-2.36297	0.0181289	0.272303	Colgalt2
93.3217	-2.28207	0.96614	-2.36204	0.0181745	0.272303	Rcor1
92.6914	-1.356	0.574073	-2.36208	0.0181728	0.272303	Jarid2
12.3401	2.25669	0.956156	2.36017	0.0182666	0.272303	Ldb2
49.0284	1.56681	0.663273	2.36224	0.018165	0.272303	Hs3st1
174.755	-1.42051	0.601413	-2.36195	0.0181789	0.272303	Chd6
60.6483	-1.67996	0.710251	-2.3653	0.0180154	0.272303	Plxnc1
381.333	-1.70256	0.72307	-2.35462	0.0185417	0.27254	Dync1h1
60.6701	1.36681	0.58052	2.35446	0.0185495	0.27254	Chga
42.6947	1.90834	0.809136	2.35849	0.0183495	0.27254	Robo1
104.271	-1.63206	0.69242	-2.35703	0.0184217	0.27254	Sos1
105.01	1.71566	0.728974	2.35353	0.018596	0.27254	Snap25
180.37	-1.77054	0.751742	-2.35525	0.0185101	0.27254	Rbfox2
52.5129	-2.03279	0.861856	-2.35862	0.0183432	0.27254	Ibtk
35.6594	-1.9658	0.83524	-2.35358	0.0185938	0.27254	Fam122b
129.73	1.30286	0.553419	2.3542	0.0185626	0.27254	Ndfip2
362.573	-1.5247	0.647621	-2.35431	0.0185571	0.27254	Pou3f4
195.622	-1.77451	0.753696	-2.35441	0.0185523	0.27254	Ssbp3
25.1382	-2.13273	0.905949	-2.35413	0.0185659	0.27254	Galnt4
33.0808	-1.96162	0.832362	-2.35669	0.0184386	0.27254	2610021A01Rik
28.1556	-1.90184	0.808531	-2.35221	0.0186621	0.273156	Zrsr1
321.49	-1.76649	0.751608	-2.35028	0.0187595	0.273522	H2afy2
82.6086	-1.38556	0.589531	-2.35028	0.018759	0.273522	Pcmtd1
53.6578	-1.61862	0.688643	-2.35045	0.0187507	0.273522	Fam8a1
189.666	1.46706	0.624687	2.34847	0.0188506	0.274056	Plat
138.288	-1.23015	0.523887	-2.34811	0.0188687	0.274056	Sbf2
117.298	1.77928	0.757492	2.34892	0.0188281	0.274056	Bdh1
24.3132	-2.00247	0.853281	-2.34679	0.0189361	0.274124	Ankrd13d
1449.94	1.29691	0.552707	2.34648	0.0189518	0.274124	Fos
34.6741	1.80452	0.769152	2.34612	0.0189702	0.274124	Cnih3
497.238	-1.49984	0.638973	-2.34726	0.0189119	0.274124	Top1
48.0795	1.9693	0.839576	2.34558	0.0189973	0.274165	Itm2a
126.816	-1.75486	0.748484	-2.34455	0.0190502	0.27458	Hdgfl2
72.7774	1.3603	0.58039	2.34377	0.0190897	0.274799	Abhd8
38.7037	1.57979	0.674203	2.3432	0.0191192	0.274874	Trabd
134.388	-1.42133	0.606834	-2.3422	0.0191705	0.275263	Specc1
11.8833	3.12275	1.3349	2.33931	0.0193195	0.277051	Tmem120b
55.5402	-2.18245	0.93324	-2.33858	0.0193573	0.277242	Hivep2
113.927	1.90066	0.813405	2.33667	0.0194563	0.278168	Cnih2
19.4851	1.93215	0.82698	2.33639	0.019471	0.278168	Orai3
88.0934	-1.68699	0.72225	-2.33574	0.019505	0.278224	Smg6
13.9134	-2.49892	1.07003	-2.33537	0.019524	0.278224	Rn7sk
94.1793	-2.14119	0.917494	-2.33373	0.0196097	0.278854	Smurf2
176.324	1.7709	0.759092	2.33292	0.0196522	0.278854	Slc25a39
36.2084	-2.75114	1.17939	-2.33267	0.0196654	0.278854	Mroh1
148.129	1.47015	0.630377	2.33218	0.0196914	0.278854	Sec61a1
83.5834	-1.57707	0.676187	-2.3323	0.0196847	0.278854	Arhgef26
41.5716	1.75153	0.751185	2.33169	0.0197171	0.27887	Slc39a3
69.9753	-1.79017	0.768214	-2.3303	0.0197902	0.279555	Pcgf6
86.4301	2.07763	0.892995	2.32658	0.0199874	0.280253	Nudc
47.0631	-2.01158	0.863906	-2.32846	0.0198874	0.280253	Nectin1
49.7742	-1.84708	0.793333	-2.32826	0.0198985	0.280253	Gpbp1l1
131.913	-1.66085	0.713625	-2.32734	0.0199471	0.280253	Tmem127
39.5175	-1.99345	0.856451	-2.32757	0.0199349	0.280253	Wdr81
23.8593	2.20827	0.949153	2.32657	0.019988	0.280253	Socs3
33.9642	-2.12108	0.91218	-2.32529	0.0200565	0.280865	Syngap1
89.6004	1.16717	0.50621	2.3057	0.0211276	0.281726	Snd1
389.776	-1.57804	0.684519	-2.30532	0.0211486	0.281726	Celf1
141.152	1.80967	0.78235	2.31313	0.0207157	0.281726	Crlf1
17.6611	-1.99134	0.862699	-2.30827	0.0209844	0.281726	Pou2f2
56.4832	-1.25741	0.542948	-2.3159	0.0205637	0.281726	Slc41a1
55.916	-1.60633	0.695788	-2.30864	0.0209634	0.281726	Map3k4
108.592	-2.13648	0.92373	-2.31288	0.0207293	0.281726	Pelp1
266.446	-1.43817	0.621371	-2.31451	0.0206396	0.281726	Ppp1r12a
44.6838	1.89867	0.821252	2.31192	0.0207822	0.281726	Ddx41
86.9716	-1.8197	0.784723	-2.31891	0.0204	0.281726	Dapk1
59.1102	-1.61952	0.699131	-2.31647	0.0205326	0.281726	Zfyve16
10.1779	-2.03343	0.876621	-2.31963	0.0203612	0.281726	Pop1
6.49805	2.83254	1.22269	2.31665	0.0205229	0.281726	Pisd-ps2
28.5624	1.73071	0.747004	2.31687	0.0205109	0.281726	Cyp39a1
440.118	1.20788	0.521436	2.31645	0.0205339	0.281726	Dusp1
127.029	1.37289	0.592327	2.3178	0.0204604	0.281726	Syt4
66.151	-1.1734	0.507318	-2.31295	0.0207256	0.281726	Tjp2
97.6675	-1.66612	0.72256	-2.30585	0.0211188	0.281726	Gldc
39.4536	-1.64878	0.714745	-2.30681	0.0210655	0.281726	Erlin1
49.0263	-1.92051	0.83026	-2.31314	0.020715	0.281726	Sp4
69.125	-1.68951	0.729126	-2.31718	0.020494	0.281726	Adhfe1
40.8249	1.56275	0.67366	2.31979	0.0203524	0.281726	Aurka
49.0961	1.91564	0.82978	2.30862	0.0209648	0.281726	Enoph1
21.8104	-1.80644	0.779492	-2.31746	0.0204789	0.281726	P2rx4
75.7137	-1.99451	0.86447	-2.30721	0.0210433	0.281726	Ctnnd1
72.6725	-1.81987	0.788686	-2.30747	0.0210284	0.281726	Papd7
113.074	-1.5712	0.679177	-2.31339	0.020701	0.281726	G2e3
18.4139	-2.71551	1.17454	-2.31198	0.0207789	0.281726	1600002K03Rik
87.755	-1.39353	0.604621	-2.3048	0.021178	0.281726	Zfp280c
84.1943	-1.21116	0.5223	-2.3189	0.0204005	0.281726	Zdhhc9
176.234	-1.84695	0.797791	-2.31508	0.0206084	0.281726	Ubn2
19.8708	-2.04124	0.881605	-2.31537	0.0205929	0.281726	Plekhg5
82.0783	-1.48411	0.642787	-2.30888	0.0209505	0.281726	Fam102b
68.3803	-1.77794	0.770179	-2.30848	0.0209725	0.281726	Arhgef10l
108.268	-1.8785	0.814873	-2.30527	0.0211515	0.281726	Atad2b
28.4554	-1.64893	0.713149	-2.31218	0.020768	0.281726	Zfp472
132.804	-1.46861	0.637243	-2.30463	0.0211872	0.281726	Txlna
60.4231	1.48213	0.640106	2.31544	0.0205888	0.281726	Hspa2
43.8366	-1.84816	0.799484	-2.31168	0.0207951	0.281726	Rbak
109.653	-1.28753	0.557249	-2.3105	0.0208602	0.281726	Arih2
32.9041	-2.12406	0.917087	-2.3161	0.0205529	0.281726	Ankrd39
18.3542	-2.54131	1.10002	-2.31024	0.0208747	0.281726	Gm42979
143.734	-1.21436	0.522913	-2.32229	0.0202173	0.281726	Snhg1
60.8048	-1.7904	0.777385	-2.30311	0.0212728	0.282531	Qtrt2
15.7849	2.09751	0.911488	2.3012	0.0213806	0.283299	Kcnab3
42.4776	-1.74347	0.757529	-2.30153	0.0213619	0.283299	Xpo4
42.1989	-2.08697	0.907101	-2.3007	0.0214086	0.283339	Nfkb1
84.3725	-1.52293	0.662706	-2.29804	0.0215593	0.285	Man2a2
3.2532	4.21664	1.83539	2.29741	0.0215952	0.285142	Kcna3
157.086	-1.37019	0.59707	-2.29486	0.0217411	0.285737	Cpeb4
60.3809	1.45714	0.634866	2.29519	0.021722	0.285737	Nkd1
40.4541	1.88486	0.820893	2.29611	0.0216694	0.285737	Gsx2
46.4	-1.54979	0.675298	-2.29497	0.0217351	0.285737	Ipo11
56.9166	-1.66791	0.726948	-2.2944	0.0217673	0.285749	Htt
159.551	-1.46036	0.636782	-2.29335	0.0218278	0.285882	Zfp638
217.971	1.68963	0.736678	2.29358	0.0218149	0.285882	Ramp1
38.7721	-1.82367	0.795377	-2.29284	0.0218574	0.285938	Zfp692
219.239	-1.80748	0.788563	-2.29212	0.0218985	0.286145	Trps1
277.117	-1.22542	0.534824	-2.29126	0.0219482	0.286465	Sema6a
59.2972	-1.52178	0.664407	-2.29044	0.0219961	0.286759	Arrb1
17.3703	2.0238	0.883832	2.28981	0.0220326	0.286905	Oxnad1
41.5376	1.90773	0.833442	2.28897	0.0220809	0.287204	Bysl
148.091	1.37402	0.600564	2.28789	0.022144	0.287694	Igsf8
91.938	1.76306	0.771047	2.28658	0.0222202	0.288354	Wdr18
31.0919	1.57919	0.690872	2.28579	0.0222664	0.288623	Atp2b2
37.6122	1.96124	0.858413	2.28473	0.0223289	0.289101	Chil1
11.1417	2.26932	0.993589	2.28396	0.0223738	0.289221	Camkk1
106.885	-1.88696	0.826273	-2.2837	0.0223892	0.289221	Erbin
10.3529	2.59135	1.13506	2.28301	0.0224297	0.289414	Ldlrad4
51.0883	-2.35656	1.03252	-2.28234	0.0224692	0.289594	Sgk3
66.1365	1.41751	0.621505	2.28077	0.0225622	0.290043	Rnf208
72.5097	1.92631	0.844706	2.28045	0.0225808	0.290043	Nt5dc2
57.0595	1.46551	0.642496	2.28097	0.0225505	0.290043	Prmt1
22.201	1.84528	0.811613	2.2736	0.0229902	0.292664	Rrnad1
397.979	1.26729	0.556746	2.27625	0.022831	0.292664	Calm3
87.3706	-1.81484	0.797609	-2.27535	0.0228848	0.292664	Ccdc88c
4.5278	3.49288	1.53906	2.26949	0.0232384	0.292664	Gpld1
107.241	-1.71136	0.752636	-2.27383	0.0229763	0.292664	Zmym2
360.885	1.10577	0.486933	2.27089	0.0231539	0.292664	Ctnnd2
186.964	-1.34979	0.594275	-2.27132	0.0231273	0.292664	Dnm1l
264.203	-1.5304	0.674013	-2.27059	0.023172	0.292664	Ube3a
147.291	1.6232	0.714641	2.27135	0.0231257	0.292664	Sdc3
88.1167	-1.57815	0.694116	-2.27361	0.0229895	0.292664	Ssfa2
330.013	-1.72981	0.761089	-2.27281	0.0230377	0.292664	Sltm
128.418	-1.609	0.708725	-2.27028	0.0231907	0.292664	Emsy
29.1818	-1.84743	0.814094	-2.2693	0.0232498	0.292664	Ift88
174.743	-1.55141	0.68329	-2.2705	0.0231775	0.292664	Msl1
137.081	-1.52619	0.671164	-2.27394	0.0229697	0.292664	Akap13
75.5846	-2.15608	0.949879	-2.26985	0.0232167	0.292664	Hnrnpul2
122.615	-1.66475	0.732394	-2.27302	0.0230247	0.292664	Casc3
10.337	2.61534	1.1511	2.27203	0.0230845	0.292664	3010003L21Rik
167.994	-1.24542	0.549366	-2.26701	0.0233894	0.292793	Rev3l
55.6159	1.36466	0.601741	2.26786	0.023338	0.292793	Ltbr
55.6865	-1.40106	0.617683	-2.26825	0.0233137	0.292793	Eed
21.1638	2.2659	0.998842	2.26852	0.0232975	0.292793	Clmp
53.0231	1.67929	0.740676	2.26724	0.0233755	0.292793	Ptp4a3
16.4817	-2.05439	0.906388	-2.26656	0.0234169	0.292814	Gm38071
327.225	1.47982	0.653014	2.26613	0.0234432	0.292821	Puf60
211.618	-1.62791	0.718996	-2.26414	0.0235653	0.294022	Plxnb1
26.3853	-1.96488	0.868093	-2.26345	0.023608	0.29423	Zfp111
63.5216	1.87328	0.828206	2.26185	0.0237068	0.294306	Raf1
141.621	1.07544	0.475313	2.26259	0.0236608	0.294306	Med25
2.98184	4.11128	1.81757	2.26197	0.0236995	0.294306	Abhd1
308.411	-1.51327	0.669093	-2.26167	0.023718	0.294306	Tra2b
10.466	2.63605	1.16581	2.26113	0.0237514	0.294398	Cacng2
120.768	-1.22704	0.542808	-2.26054	0.0237875	0.294523	Ppp1r3c
7.79296	2.72792	1.20706	2.25996	0.0238236	0.294648	Cyp4f17
81.6713	-1.56487	0.692584	-2.25946	0.0238545	0.294708	Baz2a
54.4904	-1.55499	0.688867	-2.25731	0.0239887	0.294835	Pxdn
99.5626	-1.48527	0.657818	-2.25787	0.0239535	0.294835	Nf1
105.655	-1.95942	0.867559	-2.25854	0.0239119	0.294835	Capn7
87.9891	-1.40074	0.620562	-2.25721	0.0239949	0.294835	Ankhd1
105.974	-1.77527	0.786388	-2.2575	0.023977	0.294835	Trim33
240.605	-1.76825	0.784192	-2.25487	0.0241416	0.296317	Mga
89.75	-1.39507	0.622739	-2.24021	0.025077	0.296631	Luzp1
14.7615	2.14635	0.959015	2.23807	0.0252163	0.296631	Bcam
7.88235	2.75597	1.22641	2.24718	0.0246286	0.296631	Fcgrt
201.697	1.1092	0.493226	2.24886	0.0245213	0.296631	Sdc4
13.576	-2.88191	1.28027	-2.25101	0.0243849	0.296631	4930452B06Rik
50.6813	-2.20967	0.986744	-2.23935	0.0251332	0.296631	Gpalpp1
71.47	-1.84433	0.818244	-2.254	0.0241959	0.296631	Hdac7
38.0959	-1.92637	0.857998	-2.24519	0.024756	0.296631	Dlg1
29.6527	1.65293	0.736486	2.24435	0.0248096	0.296631	Fahd2a
459.638	-1.75087	0.778895	-2.24789	0.0245835	0.296631	Pnisr
85.0392	1.32482	0.590119	2.24501	0.0247677	0.296631	Zcchc17
27.1678	-1.63359	0.729741	-2.23859	0.0251823	0.296631	A2m
53.8629	-2.14357	0.958279	-2.2369	0.0252931	0.296631	Rad51ap1
262.72	-1.65082	0.735171	-2.2455	0.0247362	0.296631	Rbbp6
93.1747	1.62922	0.726049	2.24395	0.0248356	0.296631	Gsr
77.0847	-1.53534	0.684312	-2.24362	0.0248566	0.296631	Slc7a6
196.245	-1.65122	0.736782	-2.24113	0.0250178	0.296631	Cdv3
264.531	1.02111	0.45639	2.23735	0.0252632	0.296631	Eif3l
52.488	2.03183	0.907288	2.23945	0.0251266	0.296631	Ucp2
116.055	-1.83548	0.816691	-2.24746	0.0246104	0.296631	Pds5b
61.9628	-1.5311	0.682755	-2.24253	0.0249274	0.296631	Pygo1
152.862	1.02223	0.456837	2.23762	0.0252459	0.296631	Usp5
152.086	-1.51131	0.67442	-2.2409	0.0250323	0.296631	Ubn1
66.1295	-2.10832	0.939432	-2.24425	0.0248166	0.296631	Heca
70.199	-1.90972	0.84902	-2.24933	0.0244917	0.296631	Slc25a28
8.12918	3.21007	1.42753	2.24869	0.0245322	0.296631	Prelp
102.545	-1.60242	0.714987	-2.24119	0.0250139	0.296631	Zfp532
38.1195	-2.6618	1.1849	-2.24644	0.0246761	0.296631	Lor
27.0116	-2.17061	0.965797	-2.24748	0.0246093	0.296631	Cyp4f16
85.4386	-1.57235	0.697962	-2.25277	0.0242738	0.296631	Robo2
58.2731	1.69172	0.754009	2.24363	0.0248564	0.296631	Msra
200.374	-1.92362	0.856454	-2.24603	0.0247023	0.296631	Spock2
55.2934	-1.75759	0.782174	-2.24705	0.0246367	0.296631	Rnf169
4.01998	3.32922	1.47809	2.25238	0.0242985	0.296631	Myl4
144.126	-1.34263	0.596605	-2.25044	0.0244209	0.296631	Dot1l
89.9526	-1.66721	0.743078	-2.24365	0.0248547	0.296631	Tnfaip8
29.4054	-1.89034	0.844534	-2.23832	0.0252002	0.296631	Erbb2
13.8691	2.32116	1.03758	2.23708	0.0252808	0.296631	Col23a1
166.45	-1.59567	0.713028	-2.23788	0.0252291	0.296631	Clasp1
57.8652	-1.61143	0.717544	-2.24576	0.0247195	0.296631	Phactr4
477.19	1.34154	0.597182	2.24646	0.0246748	0.296631	Prnp
5.79725	3.18307	1.42169	2.23893	0.0251603	0.296631	Particl
50.9652	-2.02869	0.906297	-2.23844	0.0251925	0.296631	A330076H08Rik
149.748	-1.20822	0.541056	-2.23307	0.0255444	0.297026	Mboat2
15.3081	2.05823	0.921311	2.23402	0.0254815	0.297026	Rgs6
329.787	-1.83225	0.819543	-2.23569	0.0253719	0.297026	Prrc2a
20.7361	-1.47393	0.660144	-2.23274	0.0255661	0.297026	Ankzf1
43.7083	-1.48879	0.666262	-2.23454	0.0254473	0.297026	Stxbp3
22.5493	-1.94453	0.870787	-2.23307	0.0255441	0.297026	Fam114a1
29.1877	-1.96843	0.881757	-2.23239	0.025589	0.297026	Plcl1
40.9456	-1.78464	0.798314	-2.23552	0.0253834	0.297026	Wrap53
47.616	1.86794	0.836502	2.23303	0.0255468	0.297026	Fxn
66.0921	1.61721	0.723614	2.23491	0.0254232	0.297026	Dpp3
35.7738	-2.14996	0.963308	-2.23185	0.0256251	0.297141	Tbc1d31
26.4917	1.98255	0.889284	2.22938	0.0257885	0.29849	Fam207a
20.8744	2.249	1.00887	2.22924	0.0257982	0.29849	S100a10
116.373	-2.00697	0.900432	-2.2289	0.0258205	0.29849	Usf2
5.42198	3.05289	1.37066	2.22732	0.0259261	0.299406	Rhbdl2
276.307	-1.76617	0.793919	-2.22462	0.0261069	0.301187	Enah
163.926	1.59354	0.716551	2.2239	0.0261552	0.301436	Kars
28.1547	-1.92631	0.866817	-2.22228	0.0262641	0.301465	Map3k14
376.132	-1.62912	0.732722	-2.22338	0.0261904	0.301465	Srsf5
56.3073	-1.38787	0.624467	-2.22249	0.0262499	0.301465	Mdga2
69.3537	1.75747	0.790575	2.22302	0.0262144	0.301465	Stub1
28.9951	2.20787	0.993742	2.22178	0.0262984	0.301554	Cntn2
38.554	-2.2225	1.00057	-2.22124	0.0263345	0.301662	Erf
30.9474	1.77658	0.800435	2.21952	0.0264517	0.302698	Rdh14
32.1042	-1.73586	0.782479	-2.21841	0.0265272	0.303256	Bicra
10.6813	2.43481	1.09783	2.21785	0.0265651	0.303383	Rad9a
151.714	1.52451	0.687803	2.2165	0.0266574	0.304131	Selenom
129.804	-1.47202	0.664379	-2.21563	0.0267167	0.304501	Smarce1
32.3638	-1.6761	0.756909	-2.2144	0.0268014	0.305159	Grid2
81.1411	1.5569	0.703567	2.21286	0.0269072	0.305923	Adamts1
237.283	-1.59256	0.719755	-2.21264	0.0269225	0.305923	Kdm5a
12.0744	2.66526	1.20546	2.21099	0.0270366	0.306911	Satb2
182.481	-1.4038	0.636294	-2.20621	0.0273694	0.307491	Gramd1a
188.506	1.50012	0.679453	2.20784	0.0272554	0.307491	Bax
104.368	1.40794	0.637999	2.20681	0.0273275	0.307491	Coro1c
32.0206	-1.76441	0.799629	-2.20653	0.0273468	0.307491	Kremen1
27.8848	-2.45404	1.11246	-2.20597	0.0273862	0.307491	Pip5k1b
10.7705	2.22644	1.00754	2.20978	0.0271201	0.307491	Rbp4
44.6023	-1.76154	0.797931	-2.20764	0.0272695	0.307491	Rad52
10.6961	2.69069	1.21814	2.20886	0.0271847	0.307491	Syt3
178.256	-1.73249	0.784453	-2.20853	0.0272076	0.307491	Gprasp1
52.258	1.76972	0.801959	2.20675	0.0273316	0.307491	Sstr2
25.7293	-1.78792	0.809375	-2.20902	0.0271734	0.307491	Arfip1
112.315	1.56829	0.711338	2.2047	0.0274752	0.307575	Arl3
122.837	1.1742	0.532423	2.20538	0.0274271	0.307575	Pink1
102.566	-1.43713	0.651783	-2.20493	0.0274593	0.307575	Ipo8
39.2419	2.20713	1.00168	2.20342	0.0275649	0.307674	Oaf
160.861	-1.43735	0.652268	-2.20362	0.027551	0.307674	Nktr
92.3232	-3.69218	1.67566	-2.20342	0.0275655	0.307674	Gm11942
107.969	-1.48995	0.677431	-2.19941	0.027849	0.308247	Metap1
54.0069	-1.68111	0.764075	-2.20019	0.0277936	0.308247	Slc35e1
78.996	1.28839	0.585561	2.20027	0.0277875	0.308247	Sh3bp1
75.4123	-1.51195	0.686916	-2.20107	0.0277308	0.308247	Atp2b4
255.717	-1.52604	0.693562	-2.20029	0.027786	0.308247	Prpf38b
27.9196	1.92714	0.876163	2.19952	0.0278411	0.308247	Rhbdd3
256.267	-1.42742	0.649055	-2.19923	0.0278617	0.308247	Arx
39.8638	1.88191	0.855207	2.20053	0.0277694	0.308247	Mfap4
27.281	-1.80731	0.82144	-2.20017	0.0277946	0.308247	Snhg9
16.2847	3.20382	1.45898	2.19594	0.0280962	0.310539	Tmem132a
66.4317	-1.59688	0.727341	-2.19551	0.0281269	0.310575	Tamm41
5.46551	3.09594	1.4112	2.19383	0.0282476	0.311604	AC164441.1
13.8299	2.02656	0.924089	2.19303	0.028305	0.311933	Mettl27
40.5551	-1.71278	0.781918	-2.19048	0.0284891	0.313541	Pnpla6
47.3345	1.93335	0.882767	2.1901	0.0285169	0.313541	Pimreg
64.1852	-1.60419	0.732552	-2.18987	0.028534	0.313541	Ano6
28.1436	1.85403	0.84701	2.18891	0.0286032	0.313694	Narfl
276.023	1.53819	0.702714	2.18892	0.0286025	0.313694	Rab1b
164.667	-1.56998	0.718055	-2.18644	0.0287837	0.314161	Huwe1
12.1377	2.08469	0.95354	2.18627	0.0287961	0.314161	Serpini1
23.8312	1.98743	0.909094	2.18616	0.0288038	0.314161	Pradc1
1211.9	-1.48836	0.680923	-2.1858	0.02883	0.314161	Cspg5
210.682	-1.50976	0.690757	-2.18567	0.0288399	0.314161	Kidins220
5.10082	3.68557	1.68528	2.18692	0.0287484	0.314161	Serhl
91.255	-1.96074	0.896602	-2.18686	0.0287528	0.314161	Klf12
39.3643	-1.60395	0.734577	-2.1835	0.028999	0.315143	Arnt
235.706	-1.66119	0.76086	-2.1833	0.0290135	0.315143	Ap3d1
110.292	1.15216	0.527584	2.18383	0.0289745	0.315143	Eif4e2
176.851	-1.65873	0.759999	-2.18254	0.0290698	0.315326	Trip12
78.3791	-1.60828	0.737088	-2.18194	0.0291139	0.315326	Ldlr
7.44814	2.67015	1.22372	2.18199	0.0291103	0.315326	Sncb
81.9799	1.57945	0.724564	2.17986	0.0292676	0.315678	Syn2
9.27173	2.42788	1.11372	2.17997	0.0292595	0.315678	Riiad1
806.399	1.37013	0.62852	2.17992	0.0292632	0.315678	Tubb3
83.7427	-1.57511	0.722652	-2.17962	0.0292856	0.315678	Zfp827
22.7928	2.06186	0.945343	2.18107	0.0291784	0.315678	Gm13375
462.557	1.39628	0.64111	2.1779	0.0294132	0.31645	Ywhab
61.89	-1.74154	0.799641	-2.17791	0.0294129	0.31645	Sowahc
83.0531	1.52882	0.702364	2.17667	0.0295051	0.31652	Scfd1
90.6399	-1.32324	0.607854	-2.17691	0.0294876	0.31652	March8
15.9885	1.89079	0.868918	2.17603	0.0295532	0.31652	Cyb5r1
35.6619	-1.7698	0.813346	-2.17595	0.0295593	0.31652	Mbd5
62.7554	-1.6169	0.742933	-2.17638	0.029527	0.31652	9430038I01Rik
77.632	-1.56913	0.721505	-2.17481	0.0296446	0.317133	Nprl2
14.44	2.43058	1.11949	2.17115	0.0299197	0.318749	Tomm40l
136.889	-1.62331	0.747397	-2.17196	0.029859	0.318749	Dcaf13
31.237	-1.8121	0.835206	-2.16965	0.0300334	0.318749	Dubr
70.0911	1.8565	0.855736	2.16947	0.0300467	0.318749	Serinc2
179.614	-1.12399	0.518187	-2.16908	0.030077	0.318749	Rasa2
62.9492	-1.32303	0.60966	-2.17011	0.0299988	0.318749	Dennd6a
52.1296	-1.83564	0.845891	-2.17007	0.0300016	0.318749	Vps13a
89.2238	-1.78204	0.821455	-2.16937	0.0300545	0.318749	Zzef1
112.858	1.53525	0.707223	2.17081	0.0299454	0.318749	Rpl26
33.6661	-1.78183	0.820712	-2.17109	0.0299247	0.318749	Gm33366
43.4237	-1.54645	0.713205	-2.16831	0.0301352	0.319067	Lifr
264.164	-1.65397	0.763226	-2.16707	0.0302294	0.319467	Cdk11b
24.3967	1.89173	0.872796	2.16744	0.0302012	0.319467	Psd
18.8431	-2.27133	1.04838	-2.16652	0.0302715	0.319614	Enkur
24.2952	-1.83297	0.846601	-2.1651	0.0303801	0.320462	Ankrd44
101.824	1.46899	0.678763	2.16421	0.0304484	0.32066	Yars
60.6384	-1.41134	0.652154	-2.16412	0.0304555	0.32066	Mtmr3
45.9819	-1.8579	0.858655	-2.16373	0.0304851	0.320674	Kdm6a
132.291	1.04913	0.485137	2.16255	0.0305759	0.321033	Ap1m1
112.257	-1.37187	0.634289	-2.16285	0.0305525	0.321033	Arrdc3
190.294	-1.40618	0.650433	-2.16191	0.0306253	0.321254	Ntrk3
65.8007	1.62957	0.754337	2.16027	0.0307515	0.321982	Ifngr2
85.6462	1.28882	0.596551	2.16045	0.0307376	0.321982	Mgst3
111.22	-1.45574	0.674813	-2.15725	0.0309859	0.324053	Ubr1
20.7871	2.15443	0.998813	2.15699	0.0310066	0.324053	Mmachc
170.959	1.50628	0.698757	2.15565	0.0311106	0.324243	Adprh
78.3042	-1.10763	0.513658	-2.15635	0.0310561	0.324243	Etv1
27.5068	-2.19964	1.0203	-2.15589	0.0310924	0.324243	1110032F04Rik
121.114	-1.22885	0.570165	-2.15524	0.0311427	0.324279	Cbfb
239.93	-1.59395	0.739754	-2.1547	0.0311851	0.324422	Zranb1
176.248	-1.78008	0.826553	-2.15362	0.0312699	0.325006	Ankrd12
187.886	-2.0652	0.959783	-2.15174	0.031418	0.325734	Chst1
178.276	-1.46226	0.679439	-2.15216	0.031385	0.325734	Zcchc11
163.204	-1.76691	0.821193	-2.15163	0.0314262	0.325734	Usp34
4.88494	3.60212	1.67453	2.15112	0.031467	0.325859	Csf1r
25.7215	1.77813	0.827181	2.14963	0.0315843	0.326405	Msrb2
174.969	-1.44028	0.670213	-2.14899	0.031635	0.326405	Tnik
48.1434	-2.2258	1.03563	-2.14923	0.031616	0.326405	Sema6c
235.14	-1.34109	0.62401	-2.14915	0.0316224	0.326405	Zfp292
220.241	1.53716	0.715983	2.14692	0.0317995	0.327209	Gadd45g
23.6622	-2.03907	0.94946	-2.14761	0.0317449	0.327209	Pim1
22.6619	2.06255	0.960695	2.14693	0.0317985	0.327209	Med26
41.512	-1.60345	0.747137	-2.14612	0.0318631	0.327565	Dcp2
45.3098	1.2354	0.575893	2.14519	0.0319376	0.328034	Cenph
9.05524	2.67487	1.24785	2.14359	0.0320661	0.328164	Sqor
29.9623	2.25233	1.05039	2.14427	0.0320116	0.328164	1500015O10Rik
113.043	-1.11311	0.519141	-2.14415	0.0320211	0.328164	Rbm4b
255.927	-1.4041	0.65502	-2.1436	0.0320652	0.328164	Pcdh17
111.126	-1.32643	0.619	-2.14286	0.0321245	0.328464	Mmp16
28.0526	2.05426	0.95907	2.14193	0.0321994	0.328637	Lypd6
69.8879	-1.59089	0.742673	-2.14212	0.032184	0.328637	Bmpr1b
43.3514	-1.2252	0.572825	-2.13887	0.0324458	0.329282	Zfp592
278.999	-1.46122	0.684166	-2.13577	0.0326985	0.329282	Chd3
273.406	1.11651	0.522491	2.13691	0.0326056	0.329282	Tspan13
346.376	-1.615	0.755297	-2.13824	0.0324975	0.329282	Id4
9.72136	2.27509	1.06402	2.13821	0.0324996	0.329282	Tspan17
47.0007	-1.66143	0.776928	-2.13846	0.0324792	0.329282	Pfkfb2
65.9588	-1.71116	0.799693	-2.13977	0.0323732	0.329282	Suv39h2
6.70562	2.48705	1.16293	2.13859	0.0324686	0.329282	Slc43a3
8.89838	-1.92779	0.902402	-2.13629	0.0326559	0.329282	Tyk2
204.502	-1.40582	0.658123	-2.13611	0.0326704	0.329282	Jmjd1c
129.792	-1.09366	0.512044	-2.13588	0.0326893	0.329282	Ccdc50
77.5474	-1.68517	0.788418	-2.13741	0.0325649	0.329282	Wdr36
96.9318	-1.47637	0.690395	-2.13844	0.0324812	0.329282	Safb2
7.7969	2.41193	1.1283	2.13767	0.0325437	0.329282	Trnp1
59.8474	-1.58504	0.742117	-2.13584	0.0326927	0.329282	Timm10b
106.483	-1.67625	0.784996	-2.13536	0.0327315	0.329321	4932438A13Rik
95.6967	1.26746	0.593788	2.13454	0.0327988	0.329412	Wars
59.0265	1.61081	0.754634	2.13455	0.0327976	0.329412	Gpsm2
52.3687	1.58828	0.745057	2.13176	0.0330267	0.330032	Sdf2l1
42.4427	-1.27003	0.595618	-2.13229	0.0329828	0.330032	Mllt1
500.701	-1.6934	0.79467	-2.13095	0.0330935	0.330032	Trim2
61.6643	1.63311	0.765799	2.13255	0.0329615	0.330032	Abcf2
250.09	1.419	0.665761	2.13139	0.0330568	0.330032	Nsg1
67.4899	-1.55161	0.728124	-2.13097	0.0330915	0.330032	Zdhhc17
174.004	-1.01552	0.476243	-2.13236	0.0329772	0.330032	Trp53inp2
14.947	1.76465	0.827389	2.1328	0.0329414	0.330032	Msx1
557.059	-1.27228	0.597164	-2.13054	0.0331269	0.330074	Ccdc88a
116.44	-1.4991	0.704393	-2.12822	0.033319	0.331406	Scn8a
101.207	-1.31041	0.615715	-2.12828	0.0333139	0.331406	Suco
363.806	-1.31443	0.617748	-2.12778	0.0333557	0.33148	Vcan
25.8952	-1.60804	0.756214	-2.12643	0.0334674	0.332298	Oraov1
22.5755	1.98035	0.931831	2.12523	0.0335677	0.332455	Eefsec
43.9534	1.61912	0.761853	2.12524	0.0335666	0.332455	Txnip
8660.68	-1.6696	0.785626	-2.12518	0.0335712	0.332455	Malat1
53.9451	1.77571	0.835781	2.12461	0.033619	0.332637	Got1
12.85	2.04379	0.962359	2.12372	0.0336932	0.333081	Tmem132c
105.81	-1.3029	0.614047	-2.12182	0.0338531	0.333098	Anapc1
31.0987	1.82604	0.860715	2.12154	0.0338762	0.333098	Cmc2
132.757	1.07774	0.507919	2.12187	0.0338491	0.333098	Anxa6
40.2341	1.4453	0.681013	2.12229	0.0338137	0.333098	Ifngr1
118.726	1.2554	0.591804	2.12132	0.0338953	0.333098	Nr4a2
143.747	-1.60603	0.756886	-2.1219	0.0338465	0.333098	Exoc5
34.8962	-2.12316	1.0009	-2.12125	0.0339008	0.333098	Ccdc177
108.528	-1.60853	0.758554	-2.12053	0.0339615	0.333405	Agpat4
75.0523	-1.46646	0.691864	-2.11958	0.0340415	0.333674	Rc3h2
5.94693	3.22183	1.52008	2.11951	0.0340478	0.333674	Gm20421
18.7705	-2.71023	1.28027	-2.11692	0.0342666	0.334978	Mrm1
31.035	1.47242	0.695675	2.11654	0.0342991	0.334978	Stk3
55.8587	-1.41514	0.668324	-2.11744	0.0342227	0.334978	Axin1
434.844	1.27188	0.600857	2.11677	0.0342793	0.334978	Cirbp
72.1606	1.54543	0.731507	2.11267	0.0346291	0.33531	Serpinf1
265.716	-1.50452	0.711225	-2.11539	0.0343963	0.33531	Slc15a2
209.724	-1.45602	0.688248	-2.11555	0.0343831	0.33531	Yme1l1
34.8103	-1.76643	0.835717	-2.11367	0.0345436	0.33531	Eya3
400.317	1.06563	0.504386	2.11273	0.0346239	0.33531	Sfrp1
150.161	-1.3514	0.639659	-2.11269	0.034627	0.33531	Pnpla8
6.84958	2.52419	1.19458	2.11304	0.0345969	0.33531	Ak5
123.797	-1.25918	0.595386	-2.1149	0.0344387	0.33531	Tob2
29.9329	1.66022	0.785166	2.11448	0.0344745	0.33531	Gper1
30.3216	1.80274	0.852736	2.11407	0.0345096	0.33531	Heg1
114.839	-1.41051	0.667979	-2.11161	0.0347201	0.335904	Csnk2a1
95.7927	-1.84134	0.87288	-2.1095	0.0349016	0.336653	Lrpprc
8.4316	2.25132	1.06732	2.10933	0.0349163	0.336653	Syt13
31.9326	-1.40332	0.664972	-2.11035	0.0348284	0.336653	Ppm1e
61.4693	2.12121	1.0055	2.10961	0.0348918	0.336653	Haghl
201.87	-1.30783	0.620527	-2.10762	0.0350638	0.3375	Nova1
455.164	1.76196	0.835981	2.10766	0.0350606	0.3375	Uqcrc1
15.6375	1.85929	0.88249	2.10687	0.0351287	0.337625	Ephb6
70.8175	-1.31132	0.622427	-2.10678	0.0351363	0.337625	Smap2
84.9892	-1.4362	0.682188	-2.10529	0.0352662	0.337961	Ppfibp1
232.632	-1.74864	0.830703	-2.10501	0.0352906	0.337961	Chpf
61.6195	-1.29361	0.614279	-2.1059	0.0352134	0.337961	Slc35e2
20.1032	1.75461	0.833469	2.10518	0.0352753	0.337961	Mapk11
27.8208	-1.53963	0.73162	-2.10441	0.0353429	0.338176	Usp45
192.555	-1.4866	0.706867	-2.10308	0.0354584	0.338853	Rock1
248.658	-1.6997	0.808259	-2.10291	0.0354736	0.338853	Kcnq1ot1
31.2643	1.76449	0.839459	2.10194	0.0355589	0.339382	Trappc6a
57.4399	1.77362	0.844125	2.10114	0.035629	0.339688	Mrps25
134.259	1.09013	0.518976	2.10055	0.0356809	0.339688	Stx7
305.675	-1.1829	0.563129	-2.10059	0.035677	0.339688	Tia1
17.377	1.89716	0.903504	2.09978	0.0357482	0.340043	Npl
33.7592	-1.72145	0.820141	-2.09897	0.0358194	0.340434	Slc25a32
34.4823	-2.21809	1.05714	-2.0982	0.0358875	0.340511	Snapc4
28.0965	1.48955	0.709908	2.09823	0.035885	0.340511	Fam109a
57.5181	1.16403	0.555019	2.09728	0.0359685	0.340994	Pnmal2
245.051	-1.59726	0.761755	-2.09681	0.0360101	0.341102	Vangl2
140.26	-1.42793	0.681269	-2.09599	0.0360835	0.341512	Prpf39
47.9424	-1.37404	0.655708	-2.09551	0.0361257	0.341626	Slc23a2
18.7092	-1.99567	0.952677	-2.0948	0.0361888	0.341937	Zfp605
131.626	1.3101	0.625722	2.09374	0.0362836	0.342283	Sod2
63.17	1.55435	0.742402	2.09367	0.0362893	0.342283	Cndp2
76.9947	-1.57564	0.752681	-2.09337	0.036316	0.342283	Xrn1
66.5731	1.74326	0.833039	2.09265	0.0363802	0.342317	Pfkl
83.3408	-1.41787	0.677478	-2.09287	0.0363605	0.342317	Npc1
172.358	-7.75434	3.7061	-2.09232	0.0364102	0.342317	Klkb1
51.7828	-1.29408	0.619599	-2.08858	0.0367456	0.344698	Scmh1
476.173	-1.35954	0.65095	-2.08855	0.036748	0.344698	Hnrnph1
143.052	-1.47155	0.704828	-2.08782	0.0368143	0.344698	Pias1
80.1444	1.22216	0.585379	2.0878	0.0368157	0.344698	Tmem246
55.6745	-1.14456	0.5481	-2.08824	0.0367766	0.344698	Uspl1
61.3438	-1.38757	0.664856	-2.08703	0.0368853	0.345065	Kmt2b
80.9433	-1.05624	0.506389	-2.08583	0.0369944	0.34523	Arhgef9
61.8738	-1.42275	0.682011	-2.08611	0.0369686	0.34523	Naa30
12.0632	2.46533	1.18169	2.08626	0.0369547	0.34523	Gm5855
281.581	-1.33181	0.640385	-2.07971	0.0375522	0.347165	Fzd3
30.2497	-1.90343	0.914529	-2.08132	0.0374043	0.347165	Naf1
38.4437	1.74913	0.83977	2.08286	0.0372637	0.347165	Ccdc12
65.8675	-1.31946	0.633655	-2.0823	0.0373148	0.347165	Nln
45.5564	1.23413	0.593561	2.0792	0.0375988	0.347165	Crat
86.6641	-1.25552	0.603314	-2.08104	0.0374305	0.347165	Supt20
18.1356	-1.73296	0.833176	-2.07995	0.0375302	0.347165	Invs
53.8453	-1.70403	0.819563	-2.07919	0.0376001	0.347165	Ptpn12
7.98192	-2.20147	1.05729	-2.08219	0.037325	0.347165	Aass
68.8678	-1.14304	0.549092	-2.08168	0.0373713	0.347165	Pi4ka
78.6505	-1.12104	0.538176	-2.08303	0.0372487	0.347165	Ammecr1l
12.4238	2.15953	1.03826	2.07996	0.0375293	0.347165	Unc13c
143.306	1.07138	0.515243	2.07937	0.0375838	0.347165	Smim10l1
40.6162	1.59855	0.769027	2.07866	0.0376482	0.347326	Med16
49.7588	1.48452	0.71529	2.07541	0.0379489	0.348398	Nudt2
184.143	-1.29691	0.624635	-2.07626	0.0378698	0.348398	Vhl
42.5587	1.37176	0.660752	2.07606	0.0378885	0.348398	Disp3
81.0295	-1.72222	0.829515	-2.07617	0.037878	0.348398	AI314180
10.7443	2.2628	1.09021	2.07557	0.0379337	0.348398	Spint2
11.3675	-2.81746	1.35708	-2.07613	0.0378819	0.348398	Pcdhgb6
51.4369	-1.17837	0.567881	-2.07502	0.0379843	0.348441	Ugt8a
17.3458	2.00792	0.970052	2.0699	0.0384613	0.348862	Tfap4
277.503	-1.55746	0.751011	-2.07382	0.0380958	0.348862	Emp2
9.7406	2.27405	1.09796	2.07116	0.0383439	0.348862	Pdyn
63.0992	-1.73122	0.836009	-2.07082	0.0383759	0.348862	Psd3
15.717	1.72631	0.833969	2.06999	0.0384531	0.348862	Ccdc120
41.8455	-1.21202	0.584775	-2.07263	0.0382071	0.348862	Ubash3b
50.0703	-1.39884	0.675084	-2.0721	0.0382562	0.348862	Dbr1
32.499	-2.29748	1.10928	-2.07114	0.0383458	0.348862	Rrp12
10.7567	1.89656	0.915506	2.0716	0.0383027	0.348862	Trmt10b
35.0102	-1.61859	0.781127	-2.07212	0.0382544	0.348862	BC037034
828.464	-1.17664	0.567338	-2.07396	0.0380831	0.348862	Atf4
36.1505	-1.78358	0.861446	-2.07044	0.0384108	0.348862	Zfp943
176.139	-1.58739	0.765722	-2.07307	0.0381662	0.348862	Arhgap35
45.0927	-1.29178	0.623236	-2.0727	0.0381999	0.348862	Tgfbrap1
85.6617	-1.20995	0.58482	-2.06893	0.038553	0.348865	Sec24b
97.6312	-1.46527	0.708229	-2.06891	0.0385541	0.348865	Sart3
64.582	-1.28903	0.622937	-2.06929	0.0385193	0.348865	Pkd2
43.9519	-1.30171	0.629549	-2.06768	0.0386699	0.349634	Slc35b4
28.3514	1.41869	0.686379	2.06692	0.0387414	0.350001	Timeless
38.6407	-2.02704	0.980948	-2.06641	0.0387896	0.350157	Wdhd1
27.2931	-1.4751	0.714109	-2.06565	0.0388612	0.350525	Sema4d
427.573	-1.43277	0.694159	-2.06404	0.0390137	0.351386	Macf1
99.8744	-1.18606	0.574703	-2.06378	0.0390387	0.351386	Fchsd2
34.6404	-2.03129	0.984626	-2.06301	0.0391118	0.351386	Pde3a
72.3941	1.39621	0.676585	2.06361	0.0390546	0.351386	Fzd9
360.574	-1.42067	0.688582	-2.06319	0.0390947	0.351386	Hnrnpr
26.0821	1.7929	0.869562	2.06184	0.0392228	0.351424	Pdk1
265.096	1.30263	0.631616	2.06237	0.0391724	0.351424	Reep3
86.7273	-1.0213	0.495358	-2.06174	0.0392321	0.351424	Pgrmc2
26.4935	1.43618	0.696616	2.06166	0.0392402	0.351424	S1pr3
186.557	-1.38449	0.671654	-2.06131	0.0392735	0.351445	Tsc22d2
54.6045	-1.71882	0.834413	-2.05992	0.0394061	0.351564	Ston2
142.203	-1.38016	0.669934	-2.06014	0.0393854	0.351564	Hspa4l
191.368	-1.41236	0.685761	-2.05955	0.0394419	0.351564	4930402H24Rik
64.988	1.57655	0.76543	2.05969	0.0394278	0.351564	Commd8
158.733	-1.2615	0.612496	-2.05961	0.0394356	0.351564	Sf3b3
182.531	-1.53844	0.747527	-2.05803	0.0395871	0.351751	Abca1
44.4127	-1.85232	0.89994	-2.05827	0.0395639	0.351751	Cblb
16.873	-1.81004	0.879109	-2.05894	0.0394997	0.351751	Cox17
7.79235	3.16398	1.53692	2.05865	0.039528	0.351751	Prss50
50.0909	1.78404	0.867101	2.05748	0.0396404	0.351949	1110008P14Rik
49.7213	-1.44725	0.703959	-2.05588	0.0397944	0.353039	Zadh2
59.0871	-1.44105	0.70112	-2.05536	0.0398445	0.353207	Taf13
334.166	-1.2073	0.587589	-2.05466	0.0399117	0.353526	Tra2a
45.0611	-1.83728	0.894445	-2.0541	0.0399663	0.353733	Zfp777
47.416	-1.53677	0.748748	-2.05245	0.040126	0.354869	Gm37494
169.767	1.36195	0.664008	2.05111	0.0402561	0.355742	Csrp1
7.44962	2.69709	1.31548	2.05026	0.0403387	0.356194	Coq8a
213.434	1.24698	0.60833	2.04985	0.0403795	0.356277	Klf13
12.8022	1.90259	0.928657	2.04876	0.0404859	0.356937	Sh3yl1
122.019	-1.17927	0.575829	-2.04796	0.0405643	0.357246	Uhrf2
4.2202	3.39865	1.6597	2.04776	0.0405839	0.357246	1700003M07Rik
192.912	-1.91264	0.934898	-2.04583	0.0407729	0.357248	Usp7
53.7528	1.29064	0.630799	2.04604	0.0407521	0.357248	Scyl1
30.4591	1.40479	0.686753	2.04556	0.0407998	0.357248	Zfp64
7.0846	3.49225	1.707	2.04584	0.0407724	0.357248	Yipf2
370.226	2.00387	0.979865	2.04505	0.0408499	0.357248	Pkm
98.9501	-1.31829	0.644239	-2.04628	0.040729	0.357248	Rbm34
428.238	1.68282	0.822946	2.04487	0.040868	0.357248	Igfbpl1
42.7996	-1.50038	0.733608	-2.04521	0.0408343	0.357248	Mbtps2
67.8819	1.4367	0.702262	2.04582	0.0407745	0.357248	Unc5d
136.39	-1.19757	0.586208	-2.04291	0.041061	0.358379	Cpsf7
130.408	-1.92009	0.940021	-2.0426	0.0410922	0.358379	H1fx
34.4052	-1.78767	0.874975	-2.04311	0.041042	0.358379	Arhgef10
25.4392	-1.55555	0.762262	-2.0407	0.0412805	0.359743	Rnf8
17.7371	-1.94275	0.952176	-2.04033	0.0413177	0.359792	Gm37219
113.541	-1.40525	0.688906	-2.03983	0.0413672	0.359946	Palld
22.1418	1.87777	0.921891	2.03687	0.0416629	0.360433	Nr2f6
36.027	-1.69056	0.830373	-2.03591	0.0417594	0.360433	Frs2
214.818	-1.51084	0.741486	-2.03758	0.0415917	0.360433	Baz2b
131.635	-1.23293	0.605239	-2.0371	0.04164	0.360433	Sema6d
23.2875	1.53516	0.754094	2.03577	0.0417732	0.360433	Srd5a3
41.001	1.46899	0.721097	2.03717	0.0416334	0.360433	Tbr1
99.9287	-1.44239	0.707696	-2.03815	0.0415345	0.360433	Rcor3
168.356	-1.40604	0.690362	-2.03667	0.0416831	0.360433	Rere
34.4819	1.84228	0.904017	2.03789	0.0415614	0.360433	Dnph1
137.251	-1.37892	0.677149	-2.03636	0.0417141	0.360433	Osbpl1a
11.5166	2.18941	1.07524	2.0362	0.04173	0.360433	Fam120aos
30.7777	-1.37257	0.674341	-2.03542	0.0418089	0.360466	Synpr
20.1321	-1.77208	0.871156	-2.03417	0.0419346	0.361275	Lats2
14.7231	1.92338	0.945917	2.03336	0.0420166	0.361523	Mpst
12.1618	2.72758	1.34149	2.03325	0.0420272	0.361523	Gm10039
288.46	-1.1105	0.546324	-2.03267	0.0420856	0.361751	Cltc
42.1387	-1.47791	0.727485	-2.03154	0.0422004	0.362188	Nup188
169.773	1.90578	0.938033	2.03168	0.0421861	0.362188	Rps2-ps13
109.197	-1.0989	0.541548	-2.02918	0.0424401	0.362617	Nlk
38.1744	-1.29001	0.635879	-2.02871	0.042488	0.362617	Mtx3
147.859	1.70578	0.840894	2.02853	0.0425064	0.362617	Wrb
25.9774	1.79043	0.882241	2.02941	0.0424166	0.362617	Fbxl15
134.677	-1.28984	0.635234	-2.03049	0.0423067	0.362617	Rap1gds1
63.0824	-1.67903	0.827291	-2.02955	0.0424018	0.362617	Dmxl1
37.2887	-1.93976	0.955941	-2.02917	0.0424412	0.362617	Cfap100
19.7774	-1.61026	0.793798	-2.02855	0.042504	0.362617	Galnt13
89.6906	-1.2484	0.615606	-2.02792	0.0425684	0.362664	Zhx1
106.584	-1.20326	0.593367	-2.02785	0.042576	0.362664	Dpy19l1
133.12	1.30268	0.642578	2.02727	0.0426344	0.362746	Clic1
35.459	-1.24306	0.613212	-2.02712	0.0426496	0.362746	Arhgap17
90.9999	-1.50566	0.74291	-2.0267	0.0426928	0.362841	Pogz
23.8084	-1.93256	0.953971	-2.0258	0.0427851	0.363353	Sun2
10.6606	2.05418	1.01423	2.02537	0.0428291	0.363405	Adam11
8.05005	2.19035	1.08175	2.02482	0.0428858	0.363405	Tpk1
11.1567	2.34826	1.15975	2.0248	0.0428875	0.363405	Camkv
110.693	-1.72362	0.851581	-2.02402	0.0429683	0.363818	Topbp1
17.0053	1.87503	0.926594	2.02358	0.0430138	0.36393	BC022687
95.0173	-1.42977	0.706711	-2.02314	0.0430592	0.364043	Krit1
19.466	1.60685	0.794837	2.02161	0.0432167	0.365042	Snx8
26.0474	-1.52339	0.753642	-2.02137	0.0432417	0.365042	Usp54
4.98676	2.93377	1.45211	2.02035	0.0433473	0.36566	Zfp146
12.8167	1.74963	0.866505	2.01918	0.0434689	0.365813	Col26a1
119.813	-1.12764	0.558534	-2.01893	0.0434947	0.365813	Serinc3
14.7186	1.92341	0.95319	2.01786	0.0436056	0.365813	Cdk5rap1
184.927	1.2235	0.606234	2.0182	0.0435701	0.365813	Lrpap1
34.0587	-1.80871	0.895602	-2.01955	0.0434305	0.365813	Rfx1
96.2318	-1.62594	0.805844	-2.01768	0.0436247	0.365813	Tbcel
109.88	1.39622	0.6922	2.01707	0.0436883	0.365813	Actr1b
38.7	-1.88358	0.933699	-2.01733	0.0436607	0.365813	Ggcx
86.5622	-1.94103	0.962292	-2.01709	0.0436856	0.365813	Gm26825
95.0006	-1.13929	0.564733	-2.01739	0.0436552	0.365813	Sox2ot
21.1798	-1.76144	0.873622	-2.01625	0.0437739	0.366259	Pnpla7
80.7077	-1.08012	0.536099	-2.01479	0.0439271	0.366821	Txndc16
1205.84	-1.59259	0.790351	-2.01505	0.0438999	0.366821	Igfbp2
16.1885	-1.88391	0.935091	-2.01468	0.0439382	0.366821	Fads6
7.73879	2.40882	1.19632	2.01353	0.0440589	0.367557	Nkain1
36.0009	1.27586	0.633747	2.01321	0.0440928	0.36757	Macrod2
89.8149	1.40388	0.697707	2.01213	0.0442063	0.367638	Fars2
95.4085	-1.69279	0.841304	-2.01211	0.0442087	0.367638	Eml5
79.9351	-1.63039	0.810033	-2.01275	0.0441415	0.367638	Ep300
185.332	-1.28632	0.639358	-2.0119	0.0442307	0.367638	Eif2s3y
50.2733	-1.58808	0.789831	-2.01066	0.0443616	0.367933	Mcm3ap
28.9456	-1.2189	0.60624	-2.01058	0.0443695	0.367933	Pld1
59.921	-1.23275	0.613224	-2.01028	0.0444013	0.367933	Kdm3b
33.0346	-1.60653	0.798785	-2.01121	0.0443029	0.367933	Taf4
94.5612	-1.59841	0.795218	-2.01002	0.0444287	0.367933	Erdr1
40.219	1.6649	0.828436	2.00968	0.0444645	0.367961	Dok5
92.5022	-1.06299	0.529231	-2.00856	0.0445837	0.368678	Fnbp1
89.2088	-1.24656	0.620731	-2.00821	0.0446206	0.368714	Chkb
67.0903	1.445	0.719665	2.00788	0.0446562	0.368739	Zbed3
48.9654	1.68265	0.838204	2.00745	0.0447021	0.368849	Rrs1
52.4518	-1.39012	0.692679	-2.00688	0.0447628	0.368921	Cflar
65.7697	-1.61891	0.806852	-2.00645	0.0448085	0.368921	Kdm4c
364.526	1.20749	0.60174	2.00667	0.0447845	0.368921	Acsbg1
13.9037	1.8907	0.942597	2.00585	0.0448727	0.368925	Creb3l1
78.3124	-1.17878	0.587674	-2.00583	0.0448741	0.368925	Virma
54.8179	-1.25644	0.626809	-2.0045	0.0450169	0.369831	Zfp81
32.9624	-1.61287	0.805472	-2.00239	0.0452424	0.369834	Nalcn
89.0042	-1.0823	0.540125	-2.0038	0.0450915	0.369834	Gramd3
106.159	-1.46883	0.732971	-2.00394	0.0450767	0.369834	Riok1
92.7196	-1.13327	0.566224	-2.00145	0.0453437	0.369834	Pip5k1a
22.9211	1.64003	0.81908	2.00229	0.0452538	0.369834	Tmem38b
29.1651	1.82284	0.910495	2.00203	0.0452816	0.369834	Phkg2
86.6819	1.58668	0.792648	2.00175	0.0453119	0.369834	Coq9
7.77436	-2.23393	1.11548	-2.00266	0.0452135	0.369834	Aqp9
108.073	-1.40111	0.70002	-2.00153	0.0453356	0.369834	Otud4
30.7224	-1.62526	0.811264	-2.00337	0.0451374	0.369834	Pde5a
4.3071	2.71491	1.35683	2.00093	0.0454003	0.370029	Gm17455
166.681	1.50079	0.750452	1.99985	0.045516	0.370132	Car2
60.3943	-1.36087	0.680572	-1.9996	0.0455436	0.370132	Dennd5b
70.4359	1.18406	0.591895	2.00046	0.0454503	0.370132	Kctd4
36.8019	-2.03696	1.01864	-1.99968	0.0455347	0.370132	Ier5l
74.8176	-1.36204	0.682175	-1.99661	0.0458672	0.37037	Fxr2
17.7467	1.59845	0.800238	1.99747	0.0457736	0.37037	Retreg1
48.5287	1.18577	0.593422	1.99819	0.0456959	0.37037	Ppp2r5b
96.564	-1.56583	0.783813	-1.99771	0.0457482	0.37037	Xiap
98.874	-1.34957	0.675859	-1.99683	0.0458438	0.37037	Rb1cc1
60.5083	-1.63284	0.817602	-1.9971	0.045814	0.37037	Npr2
13.1745	1.66565	0.833924	1.99737	0.0457852	0.37037	Chrm1
3.55327	3.13235	1.56797	1.99771	0.0457477	0.37037	Pawr
79.176	-1.45084	0.726277	-1.99765	0.0457549	0.37037	Epc2
46.0399	-1.65429	0.828745	-1.99614	0.0459184	0.370447	Plcd1
57.7864	-1.72318	0.863349	-1.99593	0.0459421	0.370447	Pde7a
80.3951	1.19324	0.59819	1.99475	0.04607	0.370933	Eif2b2
114.622	-1.0066	0.504764	-1.9942	0.0461301	0.370933	Mmp15
55.381	-1.88046	0.942978	-1.99417	0.0461333	0.370933	Cdc42ep3
62.7664	1.36739	0.685486	1.99477	0.0460677	0.370933	Exosc5
13.5995	-1.59122	0.798295	-1.99328	0.0462311	0.371455	Ttc39b
84.181	-1.58673	0.796361	-1.99248	0.0463185	0.371894	Socs7
282.608	1.26579	0.63544	1.99199	0.0463717	0.372058	Ran
22.1913	-1.63437	0.821234	-1.99014	0.0465751	0.372618	Txnrd3
46.478	-1.24907	0.627527	-1.99046	0.0465398	0.372618	Itsn2
29.6307	-1.69735	0.852577	-1.99084	0.0464984	0.372618	Tmc7
5.81309	-2.19468	1.10265	-1.99037	0.0465505	0.372618	Rab7b
62.692	-1.90151	0.955596	-1.98986	0.046606	0.372618	Ntng1
46.3896	1.32455	0.665785	1.98946	0.0466505	0.37271	Fbxo2
125.099	-1.0676	0.537056	-1.98788	0.0468248	0.373839	Lrp6
67.2783	1.71819	0.864762	1.9869	0.0469338	0.373919	Map2k1
69.2746	1.53908	0.774515	1.98716	0.0469046	0.373919	Glod4
41.2619	-1.72283	0.867018	-1.98707	0.0469142	0.373919	Lpar1
51.6656	-1.20445	0.607218	-1.98355	0.0473059	0.374192	Golga2
65.0916	-1.49245	0.751665	-1.98552	0.0470864	0.374192	Traf3
30.3976	-1.55023	0.78128	-1.98422	0.0472315	0.374192	Vwa5a
35.7022	-1.76831	0.891424	-1.98369	0.0472899	0.374192	Sgo2a
39.3654	-2.21749	1.1166	-1.98593	0.0470408	0.374192	Hook1
96.7983	-1.0866	0.547534	-1.98453	0.0471966	0.374192	Amotl2
21.2623	-1.52102	0.766906	-1.98332	0.0473314	0.374192	Letm2
19.3908	-1.49173	0.751657	-1.98459	0.0471906	0.374192	Hace1
51.1083	1.26106	0.63574	1.98361	0.0472995	0.374192	Cystm1
29.3332	1.56908	0.791021	1.98362	0.0472986	0.374192	Fam131a
40.6935	1.35836	0.684879	1.98336	0.0473276	0.374192	Scnm1
210.576	-1.54267	0.778773	-1.9809	0.0476027	0.374487	Kmt2a
64.4383	1.85399	0.935519	1.98178	0.0475044	0.374487	Tor2a
29.3312	1.4786	0.746628	1.98037	0.0476623	0.374487	Haus4
127.96	-1.04178	0.526073	-1.98029	0.0476704	0.374487	Itgav
75.8933	-1.10299	0.556516	-1.98195	0.0474846	0.374487	Vps37a
100.055	-1.18209	0.596837	-1.98059	0.0476375	0.374487	Jam3
182.26	-1.22193	0.616345	-1.98255	0.0474183	0.374487	Map4
302.337	1.44859	0.731028	1.98158	0.0475266	0.374487	Wbp2
43.3548	-1.50452	0.759844	-1.98004	0.0476993	0.374487	Fam13b
267.408	1.33493	0.674096	1.98033	0.0476665	0.374487	Rbbp4
88.927	-1.18041	0.59645	-1.97906	0.0478094	0.375092	Arntl
15.2394	2.15112	1.08764	1.97779	0.0479528	0.375956	Mns1
260.037	-1.00169	0.506924	-1.97601	0.0481531	0.377266	Pcdh10
45.0293	-1.7033	0.862275	-1.97536	0.0482272	0.377449	Kif1c
68.1062	1.58377	0.801931	1.97494	0.0482744	0.377449	Cdc23
24.4993	1.72426	0.873073	1.97493	0.0482764	0.377449	Gnal
79.4821	-1.79697	0.910199	-1.97426	0.0483526	0.377784	Cdon
40.4798	1.33928	0.678554	1.97373	0.0484129	0.377994	P3h4
106.018	-1.35796	0.68909	-1.97066	0.0487631	0.379823	Xpo6
39.6697	-1.30324	0.661377	-1.9705	0.0487812	0.379823	Clcn2
173.413	0.846174	0.429269	1.9712	0.0487012	0.379823	Fam210b
19.087	1.83893	0.933062	1.97086	0.0487401	0.379823	Dlgap5
274.951	1.20717	0.613164	1.96876	0.0489809	0.379852	Dlx2
23.5061	-1.70795	0.86725	-1.96938	0.0489089	0.379852	Nfatc3
24.2886	-1.67637	0.851333	-1.96911	0.0489407	0.379852	Ermard
145.957	1.24899	0.634374	1.96886	0.0489695	0.379852	Tusc3
20.5043	-1.77608	0.901775	-1.96954	0.0488913	0.379852	Sorcs1
10.0928	2.16618	1.1003	1.96871	0.0489862	0.379852	Slc39a8
61.3099	1.51184	0.768311	1.96775	0.049097	0.380451	Bok
108.994	1.16919	0.594501	1.96667	0.0492207	0.380751	Cenpv
75.7425	-1.15672	0.588212	-1.9665	0.0492413	0.380751	Cdh10
47.57	1.23981	0.630547	1.96625	0.0492701	0.380751	Tmem199
85.8181	-1.16985	0.594918	-1.96641	0.0492515	0.380751	Atl2
106.48	1.38095	0.702553	1.96562	0.0493428	0.381053	Rnf114
65.1735	1.32164	0.672692	1.96471	0.0494483	0.381607	Unc119
125.284	1.16143	0.591541	1.96339	0.0496008	0.382055	Fzr1
225.501	1.43008	0.728325	1.96352	0.0495854	0.382055	Wscd1
37.099	-1.65353	0.842763	-1.96203	0.0497591	0.382055	Fbxl17
24.0894	-1.37986	0.702902	-1.96309	0.0496358	0.382055	Lrba
12.7515	1.74477	0.888913	1.96281	0.0496681	0.382055	Ripor2
17.3425	1.94355	0.990657	1.96188	0.049776	0.382055	Pacsin1
287.985	-1.54693	0.788363	-1.9622	0.0497394	0.382055	Bptf
15.9401	1.86936	0.952659	1.96225	0.0497334	0.382055	Gm9825
4.6515	2.85867	1.45746	1.96141	0.0498317	0.382118	Mlxipl
130.485	1.12905	0.575682	1.96123	0.0498517	0.382118	Vps72
36.787	-3.65688	1.86532	-1.96046	0.0499425	0.382555	Hspg2
58.039	1.16982	0.596807	1.96014	0.04998	0.382583	Gtf2e2
18.671	1.62625	0.829798	1.95981	0.0500181	0.382617	Gfra4
77.8495	-1.4883	0.7598	-1.9588	0.0501362	0.382988	Capn10
58.4261	1.18564	0.605462	1.95824	0.0502019	0.382988	Terf2ip
49.3784	1.50464	0.768215	1.95861	0.0501581	0.382988	Rasl11b
38.4905	1.4111	0.720596	1.95824	0.0502014	0.382988	Tmem158
1925.1	1.3735	0.701541	1.95783	0.0502501	0.383098	Mfge8
43.7501	-1.55147	0.792964	-1.95654	0.0504014	0.383477	Odf2l
67.3039	-1.39897	0.714855	-1.957	0.0503476	0.383477	Cep104
66.7368	1.22204	0.62457	1.95661	0.0503933	0.383477	Ginm1
15.7874	2.08694	1.06739	1.95518	0.0505613	0.383953	Nhlrc1
49.4514	-1.61667	0.82686	-1.95519	0.0505601	0.383953	Uty
21.9183	-1.68237	0.860483	-1.95515	0.0505656	0.383953	Tmem267
17.4772	1.96708	1.00644	1.95449	0.050643	0.384026	E2f2
107.337	-1.36585	0.698734	-1.95475	0.0506121	0.384026	Mbnl1
54.0675	1.92757	0.986778	1.95339	0.0507729	0.384446	Cd151
46.0366	1.69157	0.866208	1.95284	0.0508385	0.384446	Knstrn
27.0905	-1.72657	0.884283	-1.95251	0.0508781	0.384446	Ccdc138
185.377	-1.25064	0.640171	-1.95361	0.0507478	0.384446	Retreg2
121.609	-1.39256	0.713289	-1.9523	0.050902	0.384446	Chd2
22.335	-1.80047	0.921851	-1.9531	0.0508072	0.384446	Gm14681
444.339	1.31461	0.673687	1.95137	0.0510134	0.384676	Ybx1
36.4175	1.70889	0.875818	1.95119	0.0510344	0.384676	Ptpn5
164.99	-1.32584	0.679359	-1.95161	0.0509849	0.384676	Vps41
11.9834	2.11106	1.0826	1.94999	0.0511774	0.385196	Tpd52l1
19.5744	1.80518	0.929322	1.94247	0.0520802	0.385196	Atg4d
101.445	-1.05542	0.543096	-1.94334	0.0519745	0.385196	Amotl1
41.409	1.79014	0.921766	1.94208	0.0521276	0.385196	Acadvl
13.6806	1.61597	0.83207	1.94211	0.0521233	0.385196	Rtn4ip1
47.085	-1.91974	0.988544	-1.94199	0.0521381	0.385196	Sirt1
295.179	-1.48006	0.761832	-1.94277	0.0520441	0.385196	Cnot6
10.1811	2.18135	1.12084	1.94618	0.0516335	0.385196	Ror2
404.708	-1.13762	0.585999	-1.94133	0.0522179	0.385196	Myo10
149.42	1.39635	0.719248	1.9414	0.0522097	0.385196	Nell2
60.6106	-1.37286	0.705877	-1.9449	0.0517875	0.385196	Fgd4
538.441	1.28711	0.663502	1.93987	0.0523953	0.385196	Sod1
14.2824	1.58384	0.815611	1.94191	0.0521482	0.385196	Poc1a
79.6963	-1.47474	0.75822	-1.945	0.0517753	0.385196	Agap3
77.1673	1.6209	0.834675	1.94195	0.0521432	0.385196	Yif1a
79.5793	1.73384	0.893713	1.94004	0.0523743	0.385196	Hexa
32.7468	-2.16685	1.11682	-1.94019	0.052356	0.385196	Ift80
142.847	-1.35992	0.700552	-1.94122	0.0522318	0.385196	Arhgef2
91.637	1.34175	0.691406	1.94061	0.0523056	0.385196	Gem
121.657	-1.40027	0.719421	-1.94638	0.0516092	0.385196	Casp8ap2
33.0289	-2.07446	1.06862	-1.94126	0.0522271	0.385196	Ptpru
159.628	-1.21138	0.624359	-1.9402	0.0523553	0.385196	Atf7ip
36.4065	1.62399	0.835601	1.9435	0.0519557	0.385196	Lhpp
147.156	-1.43747	0.738853	-1.94555	0.0517092	0.385196	Hcfc1
34.5992	-1.72561	0.885306	-1.94917	0.0512751	0.385196	Mre11a
79.5492	1.48359	0.764556	1.94045	0.0523245	0.385196	Tmem98
159.779	1.06277	0.545674	1.94762	0.05146	0.385196	Mbd3
16.2069	-1.79594	0.920953	-1.95009	0.0511651	0.385196	Dennd4c
62.6457	-1.57151	0.80789	-1.9452	0.0517511	0.385196	Fndc3b
74.5305	-1.07957	0.55414	-1.94818	0.0513931	0.385196	Ncoa5
68.1134	-1.30713	0.672619	-1.94334	0.0519746	0.385196	Fcho2
6.29929	2.4174	1.24023	1.94915	0.051277	0.385196	Fam43a
37.9432	-1.36507	0.701039	-1.94721	0.0515093	0.385196	Dcun1d3
537.021	-1.42247	0.731765	-1.94389	0.0519083	0.385196	Pbx1
11.1494	2.16024	1.11358	1.93991	0.0523907	0.385196	Mettl7a1
39.6706	-1.44739	0.745769	-1.9408	0.0522822	0.385196	Zfp780b
358.096	1.47911	0.759083	1.94855	0.0513489	0.385196	Ldha
6.2738	2.38418	1.22457	1.94695	0.0515403	0.385196	9430041J12Rik
6.9711	2.59558	1.33835	1.93939	0.0524536	0.385374	Chpf2
26.2446	1.65327	0.852923	1.93836	0.0525789	0.386045	1500009L16Rik
232.527	1.07442	0.554375	1.93808	0.0526132	0.386046	Smarca4
51.7772	-2.04063	1.05358	-1.93686	0.0527626	0.386892	Scrt1
17.9715	1.71251	0.884328	1.93651	0.0528057	0.386957	Rad54l
21.2092	1.89908	0.981871	1.93414	0.053096	0.38758	Jph4
45.8541	-1.6641	0.860259	-1.93442	0.053062	0.38758	Flnb
6.17576	-1.9998	1.03387	-1.93428	0.0530786	0.38758	Kcnc4
61.4876	-1.23291	0.637203	-1.93488	0.0530046	0.38758	Trit1
35.7435	1.35391	0.699832	1.93463	0.0530359	0.38758	Fam76a
89.7591	-1.27315	0.658018	-1.93483	0.053011	0.38758	Fndc3a
43.3755	-1.46537	0.758652	-1.93155	0.0534151	0.388202	Stk38l
91.8484	-1.7086	0.884436	-1.93185	0.0533775	0.388202	Tns3
20.2179	2.15541	1.11518	1.93278	0.0532627	0.388202	Hexb
93.1824	1.33955	0.693435	1.93175	0.0533898	0.388202	Ppic
159.961	1.14037	0.590404	1.9315	0.0534211	0.388202	Pdpn
95.3774	1.36102	0.704406	1.93215	0.0533412	0.388202	Rnf126
49.3252	-1.79756	0.930116	-1.93262	0.0532834	0.388202	Trim41
15.2774	2.02257	1.0476	1.93066	0.0535254	0.388462	Tppp3
41.056	-1.51387	0.784087	-1.93074	0.0535155	0.388462	Fam217b
58.9365	-1.81722	0.942045	-1.92901	0.0537295	0.388478	Cep290
26.2017	-1.45303	0.753045	-1.92955	0.0536632	0.388478	Szt2
263.492	-1.18747	0.615444	-1.92945	0.053675	0.388478	Thoc2
99.0574	-1.51974	0.787555	-1.92969	0.0536447	0.388478	Dmxl2
389.421	1.20377	0.624045	1.92898	0.0537333	0.388478	Ier2
48.9253	-1.61562	0.837496	-1.92911	0.0537168	0.388478	Cep162
23.8096	1.47852	0.767213	1.92713	0.053964	0.389897	Vat1
172.197	-1.29416	0.67172	-1.92664	0.0540245	0.390085	Cpsf2
30.742	1.67887	0.872171	1.92493	0.0542376	0.390156	Dalrd3
193.762	-1.26089	0.655016	-1.92497	0.0542328	0.390156	Hectd1
286.571	-1.23971	0.644034	-1.92491	0.0542409	0.390156	Arid4b
155.061	-1.23655	0.642293	-1.9252	0.0542038	0.390156	Zfp644
37.0439	-1.66309	0.863693	-1.92556	0.0541594	0.390156	BC002059
97.7554	-1.00652	0.522705	-1.9256	0.054154	0.390156	Nlgn1
106.556	-0.965005	0.501685	-1.92353	0.0544139	0.390909	Erlec1
19.306	1.70644	0.887142	1.92352	0.0544147	0.390909	Exo1
10.2598	1.81757	0.945326	1.92269	0.0545194	0.391413	Ryr1
23.418	1.80131	0.937307	1.92179	0.0546322	0.39179	Pacsin2
115.374	-1.43005	0.744256	-1.92145	0.0546756	0.39179	Per3
11.9712	1.76775	0.920002	1.92146	0.054674	0.39179	Srsf12
71.4058	1.59523	0.83091	1.91985	0.0548764	0.39298	Morn4
377.091	1.09025	0.568309	1.91841	0.0550594	0.393424	Slc3a2
58.9381	-1.655	0.862665	-1.91848	0.0550504	0.393424	Slc25a29
1867.71	1.55581	0.811049	1.91827	0.0550773	0.393424	Olig1
114.038	-1.24273	0.647662	-1.91879	0.055011	0.393424	Tmem229a
72.1223	-1.41286	0.737155	-1.91664	0.0552836	0.393588	Tfe3
54.5117	1.26162	0.658096	1.91707	0.055229	0.393588	Bola1
94.7883	1.37541	0.71729	1.9175	0.0551738	0.393588	Prelid3b
53.3959	-1.47093	0.767578	-1.91633	0.0553233	0.393588	Pcnx
60.9054	1.34408	0.701539	1.9159	0.0553782	0.393588	Pmpca
36.1007	1.65323	0.862705	1.91633	0.0553227	0.393588	Smarcd3
80.3188	1.42695	0.744165	1.91752	0.0551716	0.393588	Lonp2
8.61102	2.34805	1.22549	1.91601	0.0553641	0.393588	Cited1
64.4965	-1.26413	0.65991	-1.91561	0.0554149	0.393602	Yipf6
40.3533	-1.68896	0.88201	-1.9149	0.0555052	0.393997	Gk
8.8376	1.94304	1.01488	1.91454	0.0555507	0.394031	Frs3
155.786	1.48779	0.777192	1.91432	0.0555797	0.394031	Arpc4
1377.1	1.5137	0.791194	1.91318	0.0557245	0.394557	H3f3b
29.1002	1.34152	0.701264	1.913	0.0557477	0.394557	Cep19
4.56833	2.82208	1.47528	1.91292	0.0557583	0.394557	Sphk1
5.36865	2.54265	1.33021	1.91146	0.0559457	0.395636	Mppe1
64.5511	1.61267	0.844195	1.91031	0.0560939	0.396437	Sapcd2
138.818	1.21303	0.63553	1.90869	0.0563025	0.397663	Stk25
18.093	1.73794	0.910751	1.90825	0.0563595	0.397818	Rpusd1
19.0731	-1.77692	0.931687	-1.90721	0.0564933	0.398336	Mamld1
28.6756	-1.39338	0.730614	-1.90713	0.0565032	0.398336	Arfgef2
164.696	-1.45158	0.761294	-1.90673	0.0565558	0.398458	Nrxn3
100.527	1.51291	0.793709	1.90613	0.0566337	0.398511	Slc6a6
7.58808	2.09563	1.09935	1.90624	0.0566189	0.398511	Col12a1
7.82551	-1.76727	0.927309	-1.9058	0.0566761	0.398562	Col1a1
16.5995	-2.04523	1.07376	-1.90474	0.0568143	0.398615	Metrn
56.6883	1.18129	0.620225	1.90462	0.0568299	0.398615	Smap1
333.037	1.04359	0.547994	1.90439	0.0568595	0.398615	Rpn2
70.1423	1.63635	0.858899	1.90517	0.0567578	0.398615	Trappc3
553.91	-1.40386	0.736931	-1.90501	0.0567785	0.398615	Atrx
70.1349	1.79399	0.942605	1.90323	0.0570111	0.398937	Tmem115
2.11978	3.59895	1.89051	1.9037	0.0569497	0.398937	Fgd2
138.774	-1.27622	0.670538	-1.90327	0.057005	0.398937	Tmem47
28.4002	-1.47659	0.776486	-1.90163	0.0572201	0.398997	Foxj2
29.4493	1.51159	0.797468	1.89549	0.0580276	0.398997	As3mt
222.399	1.20542	0.635511	1.89677	0.0578583	0.398997	Sqstm1
424.724	1.23596	0.650003	1.90147	0.0572401	0.398997	Rnf187
278.875	-1.35225	0.711161	-1.90146	0.0572413	0.398997	Rad21
42.3621	1.84211	0.971033	1.89706	0.0578195	0.398997	Thap7
34.2387	-1.69133	0.891405	-1.89738	0.0577783	0.398997	Osbp
17.5078	1.86882	0.985404	1.8965	0.057894	0.398997	Hps1
100.468	1.19784	0.631207	1.8977	0.0577359	0.398997	Mcm6
28.4285	1.662	0.876559	1.89605	0.057953	0.398997	Pex16
124.146	1.58514	0.835789	1.89657	0.0578843	0.398997	Snx17
236.281	-1.20601	0.635684	-1.89718	0.0578044	0.398997	Rufy3
53.666	1.33877	0.704561	1.90015	0.0574131	0.398997	Gatc
33.695	1.25262	0.659816	1.89844	0.0576386	0.398997	Arpc1b
9.17904	1.99289	1.04888	1.90001	0.057432	0.398997	Magee2
476.495	0.929318	0.489243	1.8995	0.0574987	0.398997	Sfxn5
10.5731	2.49768	1.31756	1.89569	0.0580013	0.398997	Prr7
26.7155	-1.63181	0.858015	-1.90184	0.0571923	0.398997	Dagla
7.38028	-2.04603	1.07839	-1.8973	0.0577882	0.398997	Inf2
24.3562	-1.62206	0.855795	-1.89539	0.058041	0.398997	Gpr162
22.4658	-1.86448	0.980846	-1.90089	0.0573162	0.398997	Ccdc74a
39.7089	-1.67122	0.878632	-1.90206	0.0571627	0.398997	Mettl8
51.3014	-1.52085	0.802107	-1.89607	0.057951	0.398997	Krba1
26.3496	1.3419	0.707576	1.89648	0.0578969	0.398997	Epop
75.6904	1.40192	0.736906	1.90245	0.0571129	0.398997	Actn4
40.5936	-1.59376	0.839831	-1.89772	0.057733	0.398997	Adgrv1
72.7227	1.11621	0.588679	1.89614	0.0579422	0.398997	Mn1
8.71532	-2.06847	1.08897	-1.89947	0.0575027	0.398997	D030046N08Rik
84.2142	-1.13634	0.599076	-1.89682	0.0578517	0.398997	Mfsd14a
186.646	-1.31038	0.69157	-1.89479	0.0581197	0.39902	Prkacb
476.353	1.24739	0.658995	1.89286	0.0583759	0.39902	Ppp2r1a
97.0013	-1.12336	0.593146	-1.89391	0.058237	0.39902	Lcorl
134.64	-1.27379	0.672545	-1.89399	0.0582263	0.39902	Satb1
82.1767	-1.52818	0.807155	-1.89329	0.0583189	0.39902	Pcyox1l
156.377	-1.15959	0.612662	-1.89271	0.0583966	0.39902	Fxr1
68.8258	0.963255	0.508574	1.89403	0.0582211	0.39902	Plaa
86.0167	-1.22299	0.645837	-1.89365	0.0582719	0.39902	Wasf2
29.8236	-1.39812	0.73854	-1.89309	0.0583463	0.39902	Utp14b
117.859	-1.53554	0.810463	-1.89464	0.0581399	0.39902	Miat
40.4438	1.85941	0.983167	1.89124	0.0585918	0.399871	Naa60
94.6192	1.50868	0.797655	1.8914	0.0585711	0.399871	Vegfb
250.197	-1.21527	0.643001	-1.89	0.0587575	0.400375	Nipbl
85.0134	-1.38317	0.731964	-1.88967	0.0588023	0.400375	Sh3kbp1
12.1198	-1.56531	0.828367	-1.88963	0.0588069	0.400375	Slc25a40
166.239	-1.31082	0.693416	-1.89038	0.0587067	0.400375	Zfp462
35.768	1.36472	0.72235	1.88927	0.0588554	0.400464	Usp29
52.2931	-1.07877	0.571256	-1.88842	0.0589695	0.400999	Hcfc2
12.0359	1.91329	1.01346	1.88789	0.0590411	0.401246	Rmnd1
152.319	-1.1322	0.600042	-1.88686	0.0591785	0.401938	4833420G17Rik
73.1251	-1.52118	0.806661	-1.88578	0.0593252	0.402694	Zfp280d
21.8339	-1.94268	1.0304	-1.88537	0.0593799	0.402823	Fam160b2
188.737	-1.15426	0.612928	-1.88319	0.059674	0.403679	Sf3a1
21.3028	-1.6366	0.869044	-1.88322	0.0596699	0.403679	Prdm15
45.5961	1.71816	0.912115	1.88371	0.0596037	0.403679	Kctd17
10.6323	1.89356	1.00554	1.88312	0.0596841	0.403679	Nrsn1
8.75826	1.93353	1.02625	1.88408	0.0595537	0.403679	Gm2061
46.7206	-1.65702	0.88019	-1.88258	0.0597577	0.403924	Amot
7.92554	2.18672	1.16171	1.88233	0.0597918	0.403924	Tmppe
29.358	-2.13402	1.13397	-1.88191	0.0598482	0.404065	Fmnl3
57.9389	-1.23058	0.654034	-1.88153	0.0598998	0.404172	Tjap1
10.2884	2.00821	1.06822	1.87996	0.0601136	0.404882	Scrn3
487.536	-1.10314	0.58687	-1.87971	0.060148	0.404882	Nisch
26.8774	1.31129	0.697347	1.88039	0.0600546	0.404882	Klhl8
49.1183	1.32178	0.703177	1.87973	0.0601448	0.404882	Tspan15
59.1774	-1.46908	0.782604	-1.87717	0.0604953	0.405164	Tmem39a
32.4628	1.47506	0.785716	1.87735	0.0604699	0.405164	Kansl2
59.0413	-1.23408	0.656915	-1.8786	0.0602986	0.405164	Vit
283.249	-1.613	0.859446	-1.87679	0.0605475	0.405164	Map4k4
341.098	-0.982893	0.523592	-1.87721	0.0604893	0.405164	Glul
443.422	1.42496	0.7588	1.87791	0.0603935	0.405164	Ldhb
57.0198	-1.49229	0.795123	-1.8768	0.0605456	0.405164	Sdk2
70.6625	-1.49156	0.7942	-1.87807	0.0603716	0.405164	Armcx4
45.3338	1.31823	0.70238	1.8768	0.0605451	0.405164	Xrcc1
197.537	-1.0632	0.566157	-1.87793	0.0603912	0.405164	Cadm2
103.687	1.12911	0.60192	1.87584	0.060677	0.405312	Ccna2
81.9368	-1.29	0.687524	-1.8763	0.060614	0.405312	Yeats2
36.3184	-2.15138	1.14676	-1.87605	0.0606482	0.405312	Adamts6
597.084	-1.58229	0.844312	-1.87406	0.0609219	0.405361	Mmp14
244.873	1.41745	0.756553	1.87356	0.0609914	0.405361	Idh3g
142.254	-1.35783	0.724105	-1.87518	0.0607685	0.405361	Epb41l2
94.2079	-1.4184	0.756904	-1.87395	0.0609372	0.405361	Gnl1
164.261	1.24752	0.665713	1.87397	0.0609347	0.405361	Idh3a
388.646	1.02915	0.549323	1.87349	0.0610008	0.405361	Ctbp1
59.8717	-1.29178	0.689275	-1.87411	0.0609158	0.405361	Arhgef1
53.4599	-1.58803	0.847649	-1.87345	0.0610062	0.405361	Pofut1
15.3153	2.46763	1.31581	1.87536	0.0607427	0.405361	Dph1
128.99	1.41591	0.755995	1.8729	0.0610816	0.405623	Palm
56.4389	1.46133	0.780927	1.87128	0.0613068	0.406242	Hspa8
7.26867	2.02646	1.08293	1.87127	0.0613074	0.406242	Dus4l
25.1107	1.6303	0.871363	1.87097	0.0613491	0.406242	Cpox
60.7481	-1.66794	0.891995	-1.8699	0.0614975	0.406242	Slc12a2
13.776	1.63123	0.871857	1.87098	0.0613478	0.406242	Bend5
141.891	1.1827	0.632391	1.8702	0.0614556	0.406242	Tmem234
203.899	-1.17602	0.628791	-1.87029	0.0614441	0.406242	Sox21
21.3249	1.38596	0.740803	1.87089	0.0613607	0.406242	Gas2l3
65.7773	-1.52746	0.81678	-1.8701	0.0614704	0.406242	Tmem8b
53.028	-1.64571	0.880431	-1.8692	0.0615946	0.406339	Slc30a4
14.5638	1.69551	0.907165	1.86902	0.0616198	0.406339	Inpp5a
124.68	-1.24452	0.665718	-1.86944	0.061562	0.406339	Gcc2
573.094	1.14373	0.612152	1.86838	0.0617096	0.406376	Psap
33.6139	-2.29785	1.22965	-1.8687	0.0616639	0.406376	Nt5dc3
31.3705	-1.38507	0.741389	-1.86821	0.061733	0.406376	Kdm5d
7.33276	2.68725	1.4387	1.86783	0.0617852	0.406483	Rtkn
20.2775	-1.62617	0.870736	-1.86758	0.0618212	0.406484	Olfml2a
66.5343	1.59505	0.854361	1.86695	0.061909	0.406825	Pdlim7
143.297	1.229	0.65935	1.86395	0.0623281	0.407696	Ruvbl2
60.5057	1.3824	0.742129	1.86275	0.0624976	0.407696	Cadm3
33.1178	-1.50997	0.80956	-1.86518	0.0621561	0.407696	Ttll5
101.008	-1.35475	0.72664	-1.8644	0.0622658	0.407696	Efr3a
695.946	-1.52052	0.815929	-1.86355	0.0623854	0.407696	Arf5
22.385	1.72068	0.923619	1.86297	0.0624661	0.407696	Cdk20
13.6563	1.59186	0.854362	1.86322	0.062432	0.407696	Arc
29.3288	1.63321	0.876868	1.86255	0.0625259	0.407696	Pcsk2
431.409	-1.31026	0.702875	-1.86414	0.0623015	0.407696	Vcam1
25.3039	-1.57554	0.845971	-1.86241	0.0625453	0.407696	Dock11
16.9445	1.56043	0.837699	1.86276	0.0624962	0.407696	Cdyl2
56.1941	-1.42802	0.766368	-1.86336	0.0624117	0.407696	Ccp110
11.592	1.91633	1.02839	1.86343	0.0624019	0.407696	Hmga1
78.884	-1.17106	0.628266	-1.86396	0.0623276	0.407696	Gpatch11
53.2378	1.30506	0.700934	1.86188	0.0626197	0.407731	Loxl1
12.2302	2.38087	1.27876	1.86186	0.0626226	0.407731	Lmo7
1479.99	1.22548	0.658918	1.85984	0.0629084	0.408069	Calm1
120.148	-1.08655	0.584233	-1.85979	0.0629156	0.408069	Abr
72.8653	-1.20908	0.65005	-1.85997	0.0628891	0.408069	Lpin1
135.799	-0.943005	0.506936	-1.8602	0.0628566	0.408069	Dyrk1a
22.3738	-1.21035	0.650323	-1.86115	0.0627233	0.408069	Cybrd1
11.8342	-1.70525	0.916943	-1.85971	0.0629267	0.408069	Snph
8.34284	2.28786	1.22949	1.86083	0.0627687	0.408069	Cx3cr1
26.1266	-1.40811	0.757411	-1.85911	0.0630109	0.408382	Col4a5
282.742	0.912268	0.491106	1.85758	0.0632289	0.408515	Smarcb1
11.4341	-1.54738	0.832792	-1.85806	0.0631604	0.408515	2810021J22Rik
75.6712	-1.09277	0.588075	-1.85821	0.0631385	0.408515	Cstf3
25.4937	-1.66137	0.894437	-1.85745	0.0632478	0.408515	Samhd1
123.108	-1.06497	0.573306	-1.85759	0.0632278	0.408515	Usp48
91.3426	1.0287	0.553657	1.85802	0.0631666	0.408515	Aldh7a1
97.407	1.23017	0.662764	1.85613	0.0634354	0.408998	Sh3gl1
429.317	0.989547	0.533036	1.85643	0.0633917	0.408998	Hes5
74.4905	-1.38676	0.747018	-1.85639	0.0633973	0.408998	Aftph
31.2691	-1.30657	0.704068	-1.85575	0.0634893	0.408998	Nfxl1
64.4194	-1.52211	0.820256	-1.85565	0.0635031	0.408998	Gprasp2
80.1209	-1.31739	0.710182	-1.855	0.0635966	0.409134	Csnk1g1
41.8482	1.14888	0.619324	1.85505	0.0635893	0.409134	Amz1
48.8338	-1.15681	0.62393	-1.85408	0.0637282	0.409748	Lmbrd2
17.5505	2.00051	1.07914	1.8538	0.0637683	0.409774	Npas4
121.056	-1.51802	0.819227	-1.85299	0.0638833	0.410017	Myo18a
25.059	1.83068	0.988226	1.8525	0.0639546	0.410017	Rassf1
191.478	-1.27367	0.687895	-1.85155	0.0640904	0.410017	Gtpbp4
253.546	-1.38653	0.74882	-1.85162	0.0640805	0.410017	Tram1
18.6741	-1.71867	0.927956	-1.8521	0.0640117	0.410017	Uhrf1bp1
47.1434	-1.16997	0.631716	-1.85205	0.0640183	0.410017	Rfx3
11.3688	2.02815	1.09555	1.85126	0.0641319	0.410017	Gjb1
44.5504	1.5351	0.829161	1.85139	0.0641141	0.410017	Fam58b
39.3486	-1.4823	0.800664	-1.85134	0.0641206	0.410017	Zfp516
37.3505	1.66131	0.901194	1.84345	0.065263	0.411028	Lmf1
138.947	1.00809	0.547327	1.84185	0.0654971	0.411028	Dnajb11
54.9785	-1.31947	0.714118	-1.84769	0.0646478	0.411028	Med23
223.309	-1.30109	0.706437	-1.84177	0.0655093	0.411028	Ubtf
130.798	1.06132	0.575904	1.84288	0.0653461	0.411028	Eftud2
123.861	-1.04731	0.566343	-1.84926	0.0644207	0.411028	Zkscan3
5.49649	2.62575	1.42375	1.84424	0.0651476	0.411028	Msx2
243.102	1.36097	0.738283	1.84343	0.0652665	0.411028	Cyc1
89.7251	-1.22599	0.665591	-1.84196	0.0654809	0.411028	Mrps23
390.756	-0.986865	0.534789	-1.84533	0.0649888	0.411028	Ddb1
26.2702	1.47075	0.798168	1.84266	0.0653791	0.411028	Cdca5
30.6819	-1.34132	0.726721	-1.84571	0.0649337	0.411028	Ighmbp2
96.1886	-0.930554	0.503107	-1.84961	0.0643692	0.411028	Tbl1xr1
90.0592	1.08208	0.586767	1.84414	0.0651634	0.411028	Gsdme
8.20968	-2.06954	1.12	-1.84781	0.0646305	0.411028	Col4a6
144.51	-1.13913	0.616034	-1.84913	0.0644389	0.411028	Frg1
265.231	-1.15204	0.625232	-1.84258	0.065391	0.411028	U2surp
21.7695	-1.80682	0.980028	-1.84364	0.0652355	0.411028	Pik3cb
68.6095	-1.34869	0.731878	-1.84278	0.0653608	0.411028	Slf2
54.978	-1.26896	0.688469	-1.84316	0.0653055	0.411028	Rab3gap1
13.8348	1.53245	0.829248	1.848	0.0646027	0.411028	Ccser1
60.0558	1.30283	0.706194	1.84486	0.0650578	0.411028	Rhbdd2
63.7056	-1.31921	0.713565	-1.84876	0.0644925	0.411028	Negr1
102.866	1.36052	0.737267	1.84535	0.0649865	0.411028	Limd2
81.2691	1.22663	0.664192	1.84679	0.0647771	0.411028	Ptpn11
113.554	-1.3969	0.757884	-1.84315	0.0653065	0.411028	Bcl11b
146.907	-0.832669	0.451599	-1.84382	0.0652087	0.411028	Pcdh9
126.923	-1.26709	0.685268	-1.84904	0.064452	0.411028	Tug1
75.5639	1.35672	0.735974	1.84344	0.065265	0.411028	Nfil3
41.9184	1.68711	0.914104	1.84565	0.0649436	0.411028	Ifitm2
25.6333	-1.3064	0.709354	-1.84167	0.0655236	0.411028	Intu
40.9755	-1.25669	0.680782	-1.84595	0.0648988	0.411028	Rcc1l
50.3141	1.44871	0.783718	1.84852	0.0645279	0.411028	Nectin2
22.7108	-2.21135	1.19795	-1.84595	0.0649001	0.411028	Gm20342
73.6797	1.01668	0.552603	1.8398	0.065797	0.412515	Cnrip1
77.9821	-1.24951	0.680042	-1.8374	0.0661506	0.413061	Cep83
107.125	1.26272	0.687108	1.83773	0.0661026	0.413061	Ptdss1
22.6608	-1.23703	0.673313	-1.83723	0.0661758	0.413061	Sgo1
59.405	-1.5599	0.848383	-1.83868	0.0659623	0.413061	Lrch2
316.598	-0.94469	0.513734	-1.83887	0.0659346	0.413061	2310022B05Rik
25.6439	2.01308	1.09511	1.83825	0.0660252	0.413061	Dbp
27.5883	1.61319	0.877855	1.83765	0.0661134	0.413061	Suclg2
23.8611	1.35818	0.739066	1.8377	0.0661069	0.413061	Pex26
9.30175	2.01528	1.09707	1.83696	0.0662165	0.413087	Perp
57.2854	-1.4153	0.771272	-1.83502	0.0665022	0.41352	Kif11
50.9717	-1.35861	0.741231	-1.83291	0.0668165	0.41352	Mtmr1
255.746	1.00519	0.548396	1.83296	0.0668079	0.41352	Btg2
193.58	-1.19704	0.652146	-1.83555	0.0664249	0.41352	Zc3h13
42.82	1.35062	0.737016	1.83256	0.0668683	0.41352	Smyd2
34.7857	-1.23773	0.675413	-1.83255	0.0668698	0.41352	Pip4k2a
122.288	-1.09602	0.598011	-1.83277	0.066837	0.41352	Dusp11
105.357	1.18429	0.645045	1.83598	0.0663609	0.41352	Olfm2
8.37343	2.31914	1.2641	1.83462	0.0665622	0.41352	Paqr6
15.2283	1.81395	0.987944	1.83609	0.0663446	0.41352	Bend6
73.4665	-1.20036	0.654038	-1.8353	0.0664606	0.41352	Sestd1
207.79	1.14254	0.623032	1.83384	0.0666783	0.41352	Id1
102.832	1.2422	0.67702	1.83481	0.0665333	0.41352	Ech1
35.315	-1.22424	0.668001	-1.83269	0.0668481	0.41352	Zfp180
104.79	-0.962017	0.524928	-1.83267	0.0668524	0.41352	Anks1b
38.7092	1.26996	0.69255	1.83374	0.0666925	0.41352	Sh2d3c
80.5761	-1.17592	0.641809	-1.83219	0.0669233	0.413586	Ube2m
18.3667	1.43535	0.783552	1.83185	0.0669735	0.413586	Frrs1
112.728	-1.19591	0.65288	-1.83174	0.0669901	0.413586	Scd1
29.9496	-1.30526	0.713464	-1.82947	0.0673292	0.413656	Hltf
16.9576	1.61628	0.88359	1.82922	0.0673663	0.413656	Sardh
30.164	-1.27775	0.697704	-1.83136	0.0670467	0.413656	Diaph3
233.567	-1.06818	0.583514	-1.8306	0.0671604	0.413656	Zranb2
50.3379	-1.30586	0.713437	-1.83039	0.0671923	0.413656	Mpdz
241.838	-1.13742	0.621304	-1.8307	0.0671446	0.413656	Ppp1r9a
11.5911	2.09165	1.14306	1.82987	0.0672698	0.413656	Cdkn3
24.6243	1.30874	0.714906	1.83064	0.0671542	0.413656	Zfp536
64.3226	-1.55965	0.852745	-1.82898	0.0674031	0.413656	Tbc1d12
35.8818	-1.23345	0.674338	-1.82912	0.0673809	0.413656	Ppp1r37
34.8038	-1.34649	0.735717	-1.83017	0.0672238	0.413656	Gspt2
10.3925	1.85038	1.01219	1.82811	0.0675335	0.414112	Masp1
101.432	-1.1843	0.647871	-1.82799	0.0675504	0.414112	Ints13
44.8811	-1.46412	0.801268	-1.82726	0.0676609	0.414341	Zswim6
64.279	1.18765	0.649953	1.82729	0.0676562	0.414341	Nbl1
10.8558	2.04422	1.11915	1.82659	0.0677615	0.414509	Mmp11
81.7044	1.18587	0.649168	1.82675	0.0677371	0.414509	Zdbf2
82.5322	1.28944	0.707853	1.82161	0.0685135	0.414565	Ergic1
48.9982	-1.22516	0.672539	-1.8217	0.0685007	0.414565	Mtif2
58.2585	-1.61433	0.885822	-1.82241	0.0683927	0.414565	Efr3b
89.4629	1.06829	0.586287	1.82213	0.0684357	0.414565	Uchl3
61.9568	1.24075	0.681043	1.82184	0.0684786	0.414565	Crcp
125.283	-1.26671	0.694826	-1.82306	0.068295	0.414565	Myef2
23.1907	1.59782	0.877227	1.82145	0.0685391	0.414565	Acads
220.741	-1.00952	0.55295	-1.8257	0.0678953	0.414565	Slco1c1
12.8425	-2.40349	1.31854	-1.82284	0.0683271	0.414565	Htr3a
65.6578	-1.27841	0.701642	-1.82202	0.0684513	0.414565	Dis3
29.6743	-1.75394	0.962814	-1.82168	0.0685029	0.414565	Vasn
66.6737	1.11016	0.608937	1.82312	0.0682851	0.414565	Dxo
113.129	1.53744	0.843714	1.82223	0.0684205	0.414565	Dctpp1
192.383	-0.974385	0.533579	-1.82613	0.0678303	0.414565	Tnrc6b
68.1378	-1.08241	0.593539	-1.82366	0.068203	0.414565	Ankrd16
52.3183	1.43806	0.78914	1.82232	0.0684072	0.414565	Rpl29
30.4734	1.44353	0.792354	1.82182	0.0684823	0.414565	Camk2n2
120.021	-1.21388	0.666356	-1.82167	0.0685048	0.414565	Lyar
62.7335	1.05103	0.576463	1.82324	0.0682676	0.414565	Fam174b
53.0731	-1.34296	0.736488	-1.82346	0.0682336	0.414565	Gm12940
7.58284	-2.45781	1.34807	-1.82321	0.0682721	0.414565	Gm7265
156.309	-1.23919	0.680566	-1.82083	0.0686327	0.414909	Rnf144a
9.81398	2.15041	1.18133	1.82033	0.0687088	0.415148	2700046A07Rik
49.4458	1.43201	0.787109	1.81932	0.0688619	0.415851	Nelfa
44.2278	1.68714	0.928608	1.81684	0.069241	0.416928	Cav1
59.9646	1.1638	0.640692	1.81647	0.0692978	0.416928	Birc5
20.8196	1.64826	0.907322	1.81662	0.0692758	0.416928	Srfbp1
25.6819	1.63181	0.897769	1.81762	0.0691215	0.416928	B3galnt1
152.996	0.90833	0.499802	1.81738	0.0691588	0.416928	Dnajc8
38.2779	-1.2893	0.709235	-1.81787	0.0690841	0.416928	Ppp1r12b
50.55	1.29714	0.71387	1.81706	0.0692082	0.416928	Sssca1
118.08	0.971061	0.53495	1.81524	0.0694875	0.417847	Shmt2
86.5439	1.14418	0.630442	1.81489	0.0695412	0.417948	Arl1
134.477	1.09867	0.605682	1.81393	0.0696881	0.418288	Poldip2
15.5487	1.7407	0.960123	1.813	0.0698325	0.418288	Apex2
92.963	-0.897395	0.495057	-1.81271	0.0698765	0.418288	Kpna4
591.176	-1.22441	0.6755	-1.8126	0.0698931	0.418288	Tnc
134.958	-1.1699	0.645024	-1.81374	0.0697183	0.418288	Neo1
68.3344	-1.14418	0.630978	-1.81334	0.0697788	0.418288	Tmem131l
82.6388	1.39437	0.769234	1.81267	0.0698824	0.418288	Pkig
555.957	-1.4739	0.812798	-1.81337	0.069775	0.418288	Jund
37.7075	1.41129	0.779109	1.81141	0.0700769	0.419166	B3galt6
12.0845	1.6991	0.938371	1.8107	0.070188	0.41961	Fads3
27.6504	-1.41606	0.782238	-1.81026	0.0702551	0.419789	Slc35a3
48.1795	1.0865	0.60062	1.80897	0.0704563	0.419897	Mcu
41.6568	-1.32262	0.730937	-1.80949	0.0703753	0.419897	Sap30l
22.9739	1.41773	0.783655	1.80912	0.0704324	0.419897	Tmem41a
144.316	-0.930069	0.514419	-1.808	0.0706068	0.419897	Dip2b
144.118	-0.89625	0.495503	-1.80877	0.0704871	0.419897	2810403A07Rik
46.3717	1.6101	0.890313	1.80847	0.0705334	0.419897	Tbl3
21.4489	1.56428	0.865108	1.80819	0.070577	0.419897	Whamm
156.903	1.23424	0.68242	1.80862	0.0705096	0.419897	Trp53
89.0351	1.39233	0.769322	1.80981	0.0703253	0.419897	Ssbp4
45.6122	-1.65065	0.913266	-1.80741	0.0706984	0.420221	Brwd3
42.8539	1.26185	0.69828	1.80708	0.0707493	0.420304	Rcl1
24.4149	-1.41634	0.784182	-1.80614	0.0708961	0.420819	Zfp866
5.85515	2.28661	1.26608	1.80605	0.0709104	0.420819	Pced1b
178.92	1.14791	0.635735	1.80564	0.0709751	0.420983	Emid1
260.455	1.641	0.909473	1.80434	0.071178	0.421965	Ppp1ca
26.3276	1.31429	0.728594	1.80387	0.0712512	0.422178	Shcbp1
32.1355	-1.29148	0.71759	-1.79974	0.0719009	0.422774	Per1
33.9013	-1.95825	1.08721	-1.80117	0.071676	0.422774	Map4k2
76.0415	1.52682	0.848608	1.79921	0.0719862	0.422774	Pmf1
560.944	-1.42511	0.790592	-1.80258	0.0714537	0.422774	Uchl1
160.846	-1.08982	0.605136	-1.80096	0.0717097	0.422774	Mtf2
26.9199	1.36616	0.758525	1.80108	0.0716902	0.422774	Gstk1
22.2155	-1.51342	0.840297	-1.80106	0.0716939	0.422774	Prdm5
35.5932	1.34704	0.748341	1.80003	0.0718562	0.422774	Cog2
50.6285	1.54114	0.856139	1.80011	0.0718439	0.422774	Entpd6
20.6469	-1.67053	0.927907	-1.80032	0.0718108	0.422774	Fzd8
37.4361	-1.436	0.797953	-1.7996	0.0719235	0.422774	Ralgps1
94.8513	-1.03295	0.574001	-1.79956	0.0719297	0.422774	Ankrd13c
39.4212	-1.2997	0.721274	-1.80195	0.0715541	0.422774	Mgat3
25.3598	1.55156	0.861772	1.80043	0.0717922	0.422774	Adora1
30.9736	-1.56249	0.868238	-1.79961	0.0719215	0.422774	Fam199x
22.9664	-1.79916	0.999955	-1.79924	0.0719801	0.422774	Espl1
51.5452	1.69071	0.938736	1.80104	0.0716959	0.422774	Ndufaf8
135.095	-1.09493	0.608843	-1.79837	0.0721178	0.423212	Kcmf1
88.0096	-1.28945	0.717052	-1.79826	0.0721354	0.423212	Acvr2b
115.362	-1.11873	0.622307	-1.79772	0.0722216	0.423498	Sppl3
202.764	-1.24572	0.693048	-1.79745	0.0722649	0.423533	Zfp451
39.4463	1.12619	0.627024	1.79609	0.0724808	0.424421	Ttc13
68.1925	1.53554	0.854967	1.79602	0.0724913	0.424421	Chadl
138.197	0.851562	0.474409	1.795	0.0726543	0.424902	Hars
8.55209	1.86538	1.03944	1.7946	0.0727168	0.424902	Plp2
19.691	1.2972	0.722742	1.79484	0.0726796	0.424902	Lrrc24
9.80616	1.93322	1.07726	1.79456	0.0727236	0.424902	B230217C12Rik
11.7659	1.95692	1.09169	1.79256	0.0730436	0.425196	Kdelr3
11.5895	1.7747	0.990275	1.79213	0.0731116	0.425196	Prr11
98.4682	0.971337	0.541572	1.79355	0.0728848	0.425196	Pcna
245.715	1.56183	0.87087	1.79341	0.0729067	0.425196	Adh5
115.434	1.21763	0.679368	1.79229	0.0730864	0.425196	Pik3r2
39.06	1.54088	0.859003	1.7938	0.0728452	0.425196	Kcnk1
65.8042	-1.41972	0.792151	-1.79223	0.0730962	0.425196	Cerk
45.267	1.1533	0.643341	1.79267	0.0730259	0.425196	Slc38a10
15.075	1.91282	1.06718	1.79241	0.0730669	0.425196	Pcdhgc3
25.9946	-1.51489	0.845543	-1.79162	0.0731935	0.425454	Zgrf1
55.8074	-1.25334	0.699869	-1.79083	0.0733209	0.425757	Cldn12
13.3787	-1.57618	0.880125	-1.79086	0.0733161	0.425757	Gm9856
69.334	1.38611	0.774177	1.79043	0.073385	0.425911	Rpl15
145.386	0.950377	0.531036	1.78967	0.0735074	0.426052	Snap47
77.4223	1.32855	0.742337	1.78968	0.0735049	0.426052	Gnas
59.2369	-1.45493	0.813003	-1.78958	0.0735221	0.426052	Pick1
104.097	1.00491	0.561892	1.78843	0.0737062	0.426676	Ubxn6
195.828	-1.08142	0.604616	-1.7886	0.0736791	0.426676	Brd7
26.204	1.26183	0.705639	1.78821	0.0737427	0.426676	Gdpd5
34.1385	1.14145	0.638469	1.7878	0.073809	0.426841	Kctd13
69.0165	0.977182	0.54698	1.7865	0.0740178	0.427612	Umps
107.65	-1.22509	0.685697	-1.78663	0.0739974	0.427612	Epb41l5
52.7351	1.35869	0.761568	1.78407	0.074413	0.428169	Med15
82.2875	0.986401	0.552438	1.78554	0.0741735	0.428169	Cd200
183.97	1.39324	0.780774	1.78444	0.0743528	0.428169	Fads2
59.7356	-1.29673	0.726427	-1.78508	0.0742486	0.428169	Stx16
35.548	1.28649	0.72111	1.78404	0.0744166	0.428169	Neurog2
74.9789	1.1006	0.616708	1.78464	0.07432	0.428169	Tmem184c
4.53011	2.81224	1.57578	1.78467	0.0743146	0.428169	C1qa
21.0299	1.63765	0.917583	1.78474	0.0743028	0.428169	Lyplal1
6.48589	2.30284	1.29106	1.78368	0.074476	0.428294	Rims4
867.581	1.32971	0.745605	1.7834	0.0745209	0.428335	Mmd2
146.399	-1.27777	0.716581	-1.78314	0.074563	0.428359	Magt1
127.888	-1.05277	0.591269	-1.78053	0.0749887	0.428864	Kctd20
161.71	-1.12158	0.629879	-1.78063	0.0749726	0.428864	Hif1a
254.751	1.07293	0.602372	1.78118	0.0748826	0.428864	Otub1
73.2162	-1.02974	0.578491	-1.78005	0.0750673	0.428864	Wdr5
74.9263	-1.42268	0.798218	-1.78232	0.0746978	0.428864	Rassf2
27.4408	1.25072	0.701883	1.78195	0.0747577	0.428864	Lef1
6.53565	2.1384	1.2006	1.78111	0.0748944	0.428864	Ccdc30
183.038	1.15558	0.648818	1.78105	0.0749036	0.428864	Eri3
4.92184	2.4289	1.36424	1.78041	0.0750091	0.428864	Vwa1
201.365	-1.11778	0.62794	-1.78007	0.0750641	0.428864	Ppig
392.952	1.33445	0.749526	1.7804	0.0750109	0.428864	Fxyd6
17.1415	1.85996	1.04542	1.77915	0.0752151	0.429492	Gm37486
36.0527	-1.788	1.00545	-1.7783	0.0753542	0.430069	Zfp768
25.9155	2.19147	1.23296	1.77741	0.0755015	0.430693	Lrrc41
146.783	1.01749	0.57265	1.77681	0.0756	0.431038	Btbd17
43.1687	1.69226	0.952641	1.77639	0.0756684	0.431211	Tmem121
16.7379	1.60921	0.906025	1.77613	0.0757121	0.431243	Rflnb
23.1017	1.81607	1.02291	1.77539	0.0758337	0.431718	Nrarp
1254.32	-1.16678	0.657302	-1.7751	0.0758818	0.431775	Son
773.757	0.992113	0.559233	1.77406	0.076053	0.432188	Psma7
72.7563	-1.35167	0.762045	-1.77374	0.0761058	0.432188	Nek1
49.9972	-1.19102	0.671477	-1.77374	0.0761068	0.432188	Tapt1
15.845	-1.86574	1.05174	-1.77395	0.0760718	0.432188	Rapgef4
49.4174	-1.38718	0.782429	-1.77291	0.0762428	0.432312	Btaf1
38.9667	-1.38685	0.782247	-1.77291	0.0762432	0.432312	Ermp1
59.7637	-1.1972	0.675116	-1.77332	0.076175	0.432312	Selenot
25.1502	1.9917	1.12413	1.77177	0.076432	0.43247	Kctd10
[truncated: 9,330 more rows]
