# Supplementary material for: Tissue-wide genetic and cellular landscape shapes the execution of sequential PRC2 functions in neural stem cell lineage progression
Source: Sci Adv. 2022 Nov 2;8(44):eabq1263. doi: 10.1126/sciadv.abq1263 (PMC9629739; doi:10.1126/sciadv.abq1263)
Supplement: Supplementary file 2 — Data tables S1 to S4 [file sciadv.abq1263_data_tables_s1_to_s4.zip › sciadv.abq1263_data_table_s3.xlsx]

## Sheet: Table S3
Table S3:	Statistics table.
Amberg et al
Tissue-wide Genetic and Cellular Landscape Affects the Execution of Sequential PRC2 Functions in Neural Stem Cell Lineage Progression

## Sheet: Cell number quantifications
Statistics Table
Amberg et al
Tissue-Wide Genetic and Cellular Landscape Affects the Execution of Sequential PRC2 Functions in Neural Stem Cell Lineage Progression
Figure 1
visualized paradigms		Quantification: n number of
Panels	genotype	mice	sections	green cells	red cells	mean [g/r ratio]	SEM +-	Cx thickness measurements	mean [Cortical thickness (µm)]	SEM +-	Statistical Test g/r	Statistical Test Cortical thickness
Panels J - O	control-MADM	3	24	1764	1750	1.00761	0.063068	3 per section	1106.5	13.037	one-way ANOVA	one-way ANOVA
	Eed-MADM	3	22	1659	1741	0.952548	0.0406466	3 per section	1125.93	14.0687
	cKO-Eed-MADM	3	24	823	680	1.20984	0.0695642	3 per section	633.167	17.3945	n.s.	p-value < 0.0001
	genotype	mice	sections	total green cells	total red cells	mean [% CTIP2+ green cells]	mean [% CTIP2+ red cells]	SEM +-	mean [% CUX1+ green cells]	SEM +-	mean [% CUX1+ red cells]	SEM +-	Statistical Test CTIP2 (green)	Statistical Test CUX1 (green)	Statistical Test CTIP2 (red)	Statistical Test CUX1 (red)
Panels R, U, X	control-MADM	3	16	1011	997	21.3093	24.0514	2.25732	58.8318	1.24639	53.0953	3.62269	one-way ANOVA	one-way ANOVA	one-way ANOVA	one-way ANOVA
	Eed-MADM	3	15	989	1002	22.3946	21.2932	1.79746	51.2528	2.29501	53.2964	4.0689
	cKO-Eed-MADM	3	15	521	513	44.9431	52.4366	5.30782	20.8	0.902587	18.9428	3.92019	p-value < 0.0001	p-value < 0.0001	p-value < 0.0001	p-value < 0.0001
Figure 2
visualized paradigms		Quantification: n number of
Panels	genotype	mice	clones	green cells	mean	SEM +-	red cells	mean	SEM +-	Statistical test
Panels C, F	control-MADM	8	10	30	3	0.557773	21	3	0.617213	unpaired t-test
	Eed-MADM	11	16	49	2.88235	0.25049	35	2.91667	0.35486	n.s.
Panels I, L	control-MADM	9	11	184	16.7273	3.20605	182	16.5455	2.03629	one-way ANOVA
	Eed-MADM	10	12	204	17	2.81201	198	16.5	2.26078	n.s.
		mice	clones	Eed +/+ cells (wt)	mean	SEM +-	Eed -/- cells (mutant)	mean	SEM +-
Panels P, Q	control-MADM	6	8	72	9	0.689202	0	0	0	unpaired t-test
	Eed-MADM	12	16	66	9.42857	1.73009	131	9.35714	0.652225	n.s.
Figure 4
visualized paradigms		n number of
Panels	genotype	mice	sections	green cells	mean % EdU+ GFP+ cells/MADM+	SEM +-	Statistical Test
Panel J	control-MADM	3	17	455	30.3465	6.10096	one-way ANOVA
	Eed-MADM	3	18	491	29.0522	5.71265
	cKO-Eed-MADM	3	15	140	9.51874	2.80202	p value: < 0.035
	genotype	mice	sections	Cx thickness measurements	mean Cx thickness [µm]	SEM +-	Statistical Test
Panels O, R, U, X	control	3	15	3 per section	1211.98	53.8774	one-way ANOVA
	Trp53 cKO	3	16	3 per section	1144.11	45.9759
	Eed cKO	3	17	3 per section	543.789	13.6712	p value: < 0.0001
	Eed/Trp53 cKO	3	15	3 per section	551.629	23.4186	p value: < 0.0001
Figure 5
visualized paradigms		Quantification: n number of
Panels	genotype	mice	sections	green astrocytes	mean [astroctes/cm2]	SEM +-	Statistical test
Panels C, F	control-MADM	4	46	404	21	0.0309761	t test
	Eed-MADM	6	39	48	3	0.00845901	p value: < 0.001
		P4					P7					P10					P21					P90
	genotype	mice	sections	total green cells	mean [% green astrocytes]	SEM +-	mice	sections	total green cells	mean [% green astrocytes]	SEM +-	mice	sections	total green cells	mean [% green astrocytes]	SEM +-	mice	sections	total green cells	mean [% green astrocytes]	SEM +-	mice	sections	total green cells	mean [% green astrocytes]	SEM +-
Panel G	control-MADM	3	24	1246	8.30976	2.67376	3	24	1518	19.1449	0.987219	4	24	1789	22.3809	1.75029	3	24	1667	24.7901	2.75468	3	24	1721	23.9612	2.29891
	Eed-MADM	3	24	1183	7.25377	2.005	3	24	1377	4.94058	1.34697	3	24	1454	3.75129	0.805159	3	24	1329	8.45729	1.29272	3	24	1345	6.40912	0.972207
	Statistical Test: two-way ANOVA				n.s.					p < 0.001					p < 0.001					p < 0.001					p < 0.001
	genotype	mice per timepoint	astrocytes P4	astrocytes P7	astrocytes P10	astrocytes P21	Statistical test
Panels P - W	control-MADM	3	26	21	19	21	refer to "Astrocyte morphology" tab
	Eed-MADM	3	24	16	20	22
Figure 6
visualized paradigms		Quantification: n number of
	genotype	mice	sections	total green cells	mean [green Ki67+ astrocytes]	SEM +-	Statistical test
Panel H	control-MADM	3	12	538	5.13255	0.617392	t-test
	Eed-MADM	3	11	587	3.0833	0.8825	p-value: 0.0348
	genotype	mice	sections	total green cells	mean [green EdU+ astrocytes]	SEM +-	Statistical test
Panel L	control-MADM	6	24	1216	3.55558	2.07436	t-test
	Eed-MADM	7	28	1378	1.14713	1.53213	p-value: 0.031
	genotype	mice	sections	total green cells	mean [CASPASE-3+ astrocytes]	SEM +-	Statistical test
Panel P	control-MADM	3	10	463	0	0	t-test
	Eed-MADM	3	11	515	0	0	n.s.
Figure S2
visualized paradigms		Qualitative images: n number of
Panels	genotype	mice	sections
Panels D - F, H - J	Eed-MADM	3	5
	cKO-Eed-MADM	3	5
Figure S4
visualized paradigms		Quantification: n number of
Panels	genotype	mice per timepoint	sections per animal	Cortical Thickness [µm]
				mean [E12.5]	SEM +- [E12.5]	mean [E13.5]	SEM +- [E13.5]	mean [E14.5]	SEM +- [E14.5]	mean [E15.5]	SEM +- [E15.5]	mean [E16.5]	SEM +- [E16.5]
Panel Q-R	control-MADM	3	3	97.67	2.111	156	1.888	282.5	11.44	415.6	8.049	404.8	5.036
	Eed-MADM	3	3	96.51	1.327	156	0.5457	281.6	6.117	416.7	2.709	404.1	2.912
	cKO-Eed-MADM	3	3	95.78	3.193	151.7	4.769	270.3	4.492	276.8	2.744	234.4	2.512
	Statistical Test: two-way ANOVA			n.s.		n.s.		n.s.		<0,0001		<0,0001	n.s.
				VZ thickness [µm]
				mean [E12.5]	SEM +- [E12.5]	mean [E13.5]	SEM +- [E13.5]	mean [E14.5]	SEM +- [E14.5]	mean [E15.5]	SEM +- [E15.5]	mean [E16.5]	SEM +- [E16.5]
Panel Q-R	control-MADM	3	3	86.36	2.885	101.4	2.834	97.81	1.17	84.73	0.8656	83.03	0.9387
	Eed-MADM	3	3	88.46	1.303	101.5	1.791	97.64	1.293	84.93	1.084	83.13	0.2083
	cKO-Eed-MADM	3	3	85.66	2.878	98.98	1.327	78.49	0.5979	74.07	1.771	25.14	1.096
	Statistical Test: two-way ANOVA			n.s.		n.s.		<0,0001		<0,0001		<0,0001
Figure S6
visualized paradigms		Quantification: n number of
Panels	genotype	mice	sections	mean [CASPASE-3+ cells/mm2]	SEM +-	Statistical Test
Panel G	control-MADM	5	20	16.52	1.79789	one-way ANOVA
	Eed-MADM	3	12	14.7667	4.63117
	cKO-Eed-MADM	3	12	45.7205	5.99818	p value: 0.0012
	genotype	mice	sections	mean [CASPASE-3+ cells/mm2]	SEM +-	Statistical Test
Panel K	Trp53 cKO	3	12	0.307692	0.14825	t test
	Eed/Trp53 cKO	3	12	0.230769	0.135333	n.s.
	genotype	mice	sections	total number of cells	mean [% CUX1+ MADM+ cells]	SEM +-	Statistical Test
Panel P	control	3	15	981	53.42	1.2326	one-way ANOVA
	Trp53 cKO	3	15	975	52.16	1.89501
	Eed cKO	3	15	478	19.81	1.27259	p value: <0,0001
	Eed/Trp53 cKO	3	15	502	19.26	1.56924	p value: <0,0001
Figure S7
visualized paradigms		Qualitative images: n number of
Panels	genotype	samples	green Eed +/+ astrocytes	green Eed -/- astrocytes
Panels A - D	control-MADM	3	12	12
	Eed-MADM	3	12	12
visualized paradigms		Quantification: n number of
Panels	genotype	mice	sections	mean [total norm. Astrocytes/cm2]	SEM +- [total norm. Astrocytes/cm2]	mean [UL norm. Astrocytes/cm2]	SEM +- [UL norm. Astrocytes/cm2]	mean [LL norm. Astrocytes/cm2]	SEM +- [LLl norm. Astrocytes/cm2]	Statistical Test and results for all groups
Panel K	control-MADM	4	10	23.01	1.554	10.75	1.109	12.26	0.8538	one-way ANOVA
	Eed-MADM	4	10	5.13	0.1243	2.95	0.3617	2.18	0.4459	control-MADM vs. Eed-MADM and cKO-Eed-MADM: p<0,0001
	cKO-Eed-MADM	4	10	1.424	0.09549	0.75	0.01109	0.67	0.03	Eed-MADM vs. cKO-Eed-MADM: p<0,05

## Sheet: Astrocyte morphology
Amberg et al
	Sholl Analysis [number of intersections]																								Surface Area Analysis [µm2]
radius [µm]	P4						P7						P10						P21						P4					P7					P10					P21
	Eed +/+		Eed -/-		statistics		Eed +/+		Eed -/-		statistics		Eed +/+		Eed -/-		statistics		Eed +/+		Eed -/-		statistics		Eed +/+		Eed -/-			Eed +/+		Eed -/-			Eed +/+		Eed -/-			Eed +/+		Eed -/-
	mean	SD	mean	SD	p-value		mean	SD	mean	SD	p-value		mean	SD	mean	SD	p-value		mean	SD	mean	SD	p-value		individual values		individual values			individual values		individual values			individual values		individual values			individual values		individual values
1	18.79	7.98357	16.09	7.64504	0.238416		18.29	12.0663	12.25	7.6411	0.138403		13.92	5.01597	13.31	4.94933	0.704687		16.05	11.5407	11.5	7.37349	0.140172		3123.95		7124.64			7134.8		5381.29			5106.17		4473.49			12503.5		5163.51
2	26.21	10.4173	25	12.3546	0.714676		37.53	17.9029	24.75	9.55486	0.0328658		22.92	9.38936	19.31	6.5291	0.187514		30	16.6161	20.15	10.801	0.0298598		5269.3		9516.92			6467.48		6366.85			9147.75		5317.92			8641.53		6825.92
3	38.96	16.1366	34.78	16.6868	0.382338		52.29	25.0843	33.75	11.112	0.0240721		33.12	17.5934	25.31	9.71404	0.113307		49.36	20.8293	28.3	15.6074	0.000691707		5018.42		5946.57			6809.22		4879.54			9348.49		9999.54			9384.51		3809.86
4	59.21	26.9266	52.74	26.7177	0.408183		69.18	38.1039	47.42	14.5381	0.0715163		47	31.4788	32.5	11.5643	0.0860292		76.77	25.8603	42.95	24.1998	8.75584e-05		6490.14		9708.71			5089.44		3394.31			10498.1		7911.34			7737.28		6845.76
5	68.83	29.4392	78.91	40.9744	0.329894		96.18	56.9191	66.08	20.3222	0.091997		69.68	53.5192	43.94	15.1898	0.0692151		123.32	40.5596	69.05	38.881	7.4315e-05		4240.71		6952.58			8479.25		5702.58			9396.38		5174.15			9563.74		5605.91
6	82.29	30.4466	100.13	40.4265	0.0892824		124.71	63.5706	83.75	22.5716	0.0424739		91.92	55.8502	66.81	22.5661	0.0961012		204.36	68.8957	114.1	68.4474	0.000122973		5430.37		4083.15			14096.9		6838.94			8146.59		7406.16			7571.1		5521.54
7	96.92	41.3121	121.13	45.5005	0.0595019		165.71	85.7575	106.83	28.6065	0.0307283		128.36	52.1775	105.06	37.1384	0.129328		274.27	80.8315	150.85	70.013	5.08492e-06		2894.28		4618.9			5620.19		5207.09			7098.49		3058.15			15478		6604.67
8	104.29	43.9619	129.3	51.2759	0.0754997		199.41	112.037	122.67	28.8801	0.0289085		154.96	41.1739	130.31	48.3842	0.088613		335.64	101.708	175.3	59.6146	2.90028e-07		4745.27		9056.72			10189		8977.92			7120.86		3762.15			6914.5		2415.25
9	102.08	35.1282	123.26	48.9194	0.0897139		210.65	119.938	121.83	29.4026	0.0187789		166.36	42.8271	135.69	43.3877	0.0318937		364.05	115.344	183.2	67.6902	3.24972e-07		3534.29		4780.58			7728.54		4408.85			3077.16		9011.54			12487		2948.11
10	98.42	27.6939	125.43	45.5989	0.0159159		218.94	125.649	125.42	30.64	0.0182227		182.28	47.6703	142.19	52.5525	0.0157725		387.23	123.116	186.55	78.5389	2.28157e-07		5339.68		5143.1			7225.67		8092.72			2672.12		3859.86			6854.63		3712.88
11	97.67	28.0057	126.17	47.3552	0.0137283		225.29	129.149	130.5	32.0525	0.0198093		193.96	46.2561	152.44	57.4247	0.0147877		407.64	133.561	191.65	86.7594	2.95084e-07		4366.55		4404.8			8429.9		6983.31			5005.62		9203.58			15613.5		4942.23
12	101.13	27.3453	126.17	54.8599	0.0485672		234.41	140.212	131.67	36.7852	0.0202626		209.28	43.642	150.5	52.073	0.000367704		417.68	141.925	190.05	79.8482	1.69432e-07		3600.57		3165.3			5208.69		7869.41			11406.8		7049.19			7863.51		7190.5
13	102	31.2605	122.13	55.8906	0.126462		234.65	138.183	135.67	48.4512	0.0252025		213.4	44.3114	152.19	54.3019	0.000317655		422.45	148.642	186.45	77.1891	1.4791e-07		4104.74		4150.68			12252.2		6741.94			6078.73		4496.39			9780.25		902.15
14	98.08	34.0216	117.26	56.2302	0.155769		239.24	131.91	135.5	55.1683	0.0163778		218.36	53.8593	149.88	59.9009	0.000492694		434.95	154.1	183.55	73.518	6.03998e-08		2814.18		2378.1			8098.7		6577.07			15063.1		4721.56			7878.76		7646.9
15	95.79	37.0839	107.57	56.3438	0.393013		230.82	133.694	121.08	50.3505	0.0118348		222.56	60.206	153	60.4406	0.000878115		420.82	160.624	176.9	74.5992	2.43327e-07		2617.24		3028.29			5838.34		4939.51			10450.1		6426.13			13897		3774.48
16	90.33	35.6659	101.57	60.2177	0.431019		218.35	125.62	119.08	55.1238	0.0164331		221.72	60.5423	151.56	63.1031	0.000991796		422.86	154.824	161.45	72.9069	2.72678e-08		2239.73		3292.54			6881		5034.96			9625.25		4859.25			11015.6		4084.84
17	81.08	31.4794	98.13	70.606	0.278964		204.24	117.535	112.92	57.9599	0.0197677		213.6	64.0742	146.44	63.9833	0.00221693		418.91	151.424	151.3	76.9478	1.32802e-08		2484.3		4787.75			6403.74					12965.8		3554.47			11465.6		3612.87
18	71.29	29.5642	92.74	70.6324	0.170436		194.24	111.685	109.08	57.6312	0.0227635		205.16	67.1228	132.13	62.8128	0.00124045		401.41	160.603	136.95	75.9851	4.79648e-08		2762.19		2437.22			8299.11					7493.56		2972.12			11185.5		2873.24
19	61.92	28.9631	86.35	65.2761	0.0959919		183.12	110.568	103.17	57.6712	0.0302838		196.72	65.9688	126	65.6282	0.00177736		379.18	162.686	127	72.7476	1.41806e-07		2890.19		4773.97			13568.8					6681.03		3784.27			11000.6		4706.31
20	54.13	29.2891	82.52	63.1577	0.0487288		173.71	115.028	97.92	57.7746	0.0456244		185.16	67.7124	109.06	57.5042	0.00063502		361.91	160.123	111.7	66.8904	9.78e-08		2369.46		3978.74			9480.9							3157.05			12321		9391.74
21	49.13	31.4909	75.52	58.9899	0.0566133		158.35	112.852	83.83	52.0294	0.0428761		167.84	65.6409	100	59.2227	0.00180196		347.73	160.146	98.25	65.2412	9.72175e-08		1903.56		2343.7													6557.74		5196.48
22	41.75	30.2845	70.78	60.3648	0.0383901		146	105.021	83.42	60.7805	0.0751446		163.44	65.9691	86.5	55.919	0.000418001		326.68	157.083	88.15	57.6991	1.28012e-07		2424.4		2121.77															6837.21
23	33.17	27.7875	64.86	59.1095	0.0200825		130.06	94.8443	78.5	56.9138	0.105103		148.88	61.2041	71.63	49.1364	0.000131511		311.23	149.806	81	62.5258	1.37836e-07		2483.13		2076.14
24	28.17	25.2706	54.5	61.8414	0.056093		118.29	100.887	74.73	47.2358	0.176854		134.6	65.7647	61.88	49.1621	0.000509764		288.91	147.064	72.58	57.5783	2.83495e-07		4949.02		2042.21
25	25.36	24.7243	46.18	54.4677	0.0905889		102.59	89.5559	67.82	47.8786	0.231934		122.68	62.0368	51.56	46.5546	0.000341691		260.59	139.831	66.39	54.9804	8.71914e-07		3911.94
26	22.36	25.2917	44.85	49.9044	0.0521686		89.59	84.4793	65.27	51.8808	0.38457		107.36	58.0229	43.81	41.9273	0.000515327		242	130.858	57.39	51.6039	6.52216e-07		3695.47
27	19.05	21.9124	39.3	48.3116	0.0642811		87.19	83.4619	60.18	57.1958	0.340936		95.44	56.74	35.5	40.6628	0.000746254		214.55	127.008	53.72	52.4896	5.07969e-06
28	14.3	20.1862	37.05	45.1288	0.0269218		75.75	73.764	53.36	59.7365	0.392924		83.8	51.3363	33.14	35.9655	0.00141081		190.14	114.699	47.12	49.2289	7.17319e-06		mean		mean			mean		mean			mean		mean			mean		mean
29	16.6	21.5334	35.29	44.0947	0.0651109		70.67	67.8566	45.82	54.7537	0.303621		70.48	48.04	31.31	33.8142	0.00719057		171.95	123.653	37.59	40.1731	3.72943e-05		3680.89		4663.04			8165.09		6087.27			8230.64		5509.92			10272.1		5027.83
30	15.92	19.313	34.73	46.0395	0.0674501		60.57	57.7111	44.27	56.9633	0.457926		66.83	45.8956	25.62	27.7355	0.00254333		147.09	125.176	32.5	34.1682	0.000301667
31	11	14.8385	29.07	40.8006	0.0438916		52.43	51.8128	48.22	57.4247	0.838235		55.75	39.41	26.91	25.9054	0.0135768		125.32	118.869	33.38	30.8316	0.00174996		Statistical analysis:
32	10.22	13.6361	29.33	38.1584	0.0232205		43.86	44.2629	49.5	58.843	0.770268		45.13	29.5213	19.4	21.0354	0.00440115		114.32	120.798	31.17	25.7605	0.00446621		t-test	p-value:	0.0654			t-test	p-value:	0.0076			t-test	p-value:	0.0035			t-test	p-value:	<0,0001
33	9.33	11.3078	23.5	30.6342	0.0360193		33	35.5528	40.63	54.4758	0.651094		41.46	29.1726	19.38	19.5078	0.0111621		95.77	109.305	27.45	21.4959	0.009031
34	16	4.3589	18.92	28.7385	0.61789		29.33	32.6728	28.75	38.6591	0.965498		30.5	23.82	17.71	17.095	0.0705141		86.52	109.644	26.1	21.3044	0.0201274
35	13.33	5.68624	19.1	24.6056	0.259838		26.36	29.0526	27.33	26.4377	0.927514		25.05	19.8146	21.6	19.9324	0.590494		76.33	108.364	23.7	22.3758	0.0394724
36	6.67	3.78594	18.89	25.5609	0.0223303		20.36	27.89	20.5	21.1334	0.988424		18	14.7987	13.6	14.519	0.355315		72.32	104.582	18.4	18.9162	0.0286845
37	6.67	9.81495	15.14	18.6586	0.0524234		16.7	19.0965	25.75	21.4223	0.242261		14.42	9.61085	10.2	14.1492	0.26151		61.74	96.1479	17.78	17.2755	0.0508566
38	5.33	8.3865	15	17.4471	0.0169033		15	16.7161	20.5	20.4369	0.432913		12.71	8.28979	10.75	15.6498	0.603231		48.72	80.8148	16.63	20.0067	0.0919636
39	0	0	15.5	19.8671			13	14.2945	16.75	19.1202	0.550059		10.93	8.6888	4.75	8.8459	0.0333295		38.83	68.9316	13	19.0788	0.113363
40			17	13.1149			8.57	10.937	17.33	13.5031	0.0643903		9	7.13604	10	14.1421	0.765623		32.88	58.6514	13.4	19.2302	0.164407
41			12.33	6.02771			7.4	9.28978	14.67	9.45163	0.0490645		6.54	5.3637	14	0			32.43	53.3994	2	2	0.0149269
42			6.33	3.78594			4.25	5.31507	10	8.544	0.0337493		4.75	4.35107	4	0			29.1	40.3635	0	0
43			2.67	2.08167			5	4.24264	10.67	8.7369	0.0277125		3.44	3.2059	0	0			25.63	36.7654
44			1	1			4	5.65685	10	9.53939	0.042811		2.86	3.48466					20.38	28.4301
45			0.5	0.707107			8	0	7	6			3.8	4.76445					18.14	25.5762
46			0	0			5	0	4.33	3.51188			2.75	4.85627					13.33	20.5004
47							6	0	2	2.64575			4	5.65685					13.4	19.1911
48							2	0	2	2.82843			3	0					13	16.1864
49							1	0	8	0			0	0					11.5	17.7858
50							0	0	7	0									10	14.7309
Statistical Analysis:
multiple t-tests with Two-stage linear step-up procedure of Benjamini, Krieger and Yekutieli, with Q = 1%.

## Sheet: Eed expression
Amberg et al
Figure S3
normalized Eed expression
Panel B	E12.5			E13.5			E16.5			P0
	control-MADM	Eed-MADM	cKO-Eed-MADM	control-MADM	Eed-MADM	cKO-Eed-MADM	control-MADM	Eed-MADM	cKO-Eed-MADM	control-MADM	Eed-MADM	cKO-Eed-MADM
	14.3164	1.50384	3.42551	11.9687	2.6369	0.22513	5.19285	1.18465	0	4.67301	0.290093	0.98027
	8.00216	0	4.43426	8.98862	0.824967	0	7.26103	0	0.20074	7.27238	0.234913	0
	5.84098	2.92518	1.49558			0	9.91938	0	0	4.83994	0.876113	0
	9.01423	1.81466	3.92488			0		1.88054	1.39852	3.91085	0.297849	0.800541
	23.6191							0.204572		3.51149	0.303944
											0.381288
											0.219838
											0.304046
											0.363094
Statistics	two-way ANOVA	p < 0.05	p < 0.05		p < 0.01	p < 0.01		p < 0.001	p < 0.001		p < 0.001	p < 0.001
Figure S5
normalized gene expression
Panels G	P4 astrocytes	normalized Eed expression
		Eed +/+	Eed -/-
		15.783	0
		21.2348	0
		19.6389
		14.9982
Statistics	t test		p < 0.01
