# Supplementary material for: Tissue-wide genetic and cellular landscape shapes the execution of sequential PRC2 functions in neural stem cell lineage progression
Source: Sci Adv. 2022 Nov 2;8(44):eabq1263. doi: 10.1126/sciadv.abq1263 (PMC9629739; doi:10.1126/sciadv.abq1263)
Supplement: Supplementary file 2 — Data tables S1 to S4 [file sciadv.abq1263_data_tables_s1_to_s4.zip › sciadv.abq1263_data_table_s4.xlsx]

## Sheet: Source Data Table Amberg et al.
Source Data Table
Amberg et al
Tissue-wide Genetic and Cellular Landscape Affects the Execution of Sequential PRC2 Functions in Neural Stem Cell Lineage Progression

## Sheet: Fig. 1J, L, N
Cortical Thickness [µm]
paradigm	control-MADM	Eed-MADM	cKO-Eed-MADM
	1068.67	1110	629.2
	1224	1091.4	585
	1046.75	1173.2	648.6

## Sheet: Fig. 1K, M, O
G/R neuron ratio
paradigm	control-MADM	Eed-MADM	cKO-Eed-MADM
	1.04798	0.872038	1.34091
	1.09091	1.00255	1.1039
	0.883929	0.983051	1.1847

## Sheet: Fig 1 R, U, X
Quantification of CTIP2 and CUX1 positive cells among MADM-labelled cells
cell population	CTIP2+ MADM+ cells / MADM+ cells							CUX1+ MADM+ cells / MADM+ cells
paradigm	control-MADM		Eed-MADM		cKO-Eed-MADM			control-MADM		Eed-MADM		cKO-Eed-MADM
color of cells	green	red	green	red	green	red		green	red	green	red	green	red
genotype of cells	Eed +/+	Eed +/+	Eed -/-	Eed +/+	Eed -/-	Eed -/-		Eed +/+	Eed +/+	Eed -/-	Eed +/+	Eed -/-	Eed -/-
	24.8864	26.2726	19.9601	21.2257	41.8233	44.9519		56.7584	49.0556	49.5345	50.2745	19.8463	26.6768
	21.6369	26.3448	22.2024	18.2143	40.1238	49.6595		61.0669	49.9063	48.4259	48.2638	22.6042	13.961
	17.4046	19.537	25.0214	24.4398	52.8821	62.6984		58.67	60.324	55.798	61.351	19.9495	16.1905

## Sheet: Fig. 2 C, F
Cell number in clones TAM E11.5 - Analysis E13.5
parameter	MADM+ cells / clone
paradigm	control-MADM		Eed-MADM
color of cells	green	red	green	red
genotype of cells	Eed +/+	Eed +/+	Eed -/-	Eed +/+
	5	2	1	2
	3	3	5	2
	1	3	1	2
	3	2	5	1
	4	6	3	4
	4	1	2	3
	2	1	3	2
	1	4	4	3
	6		2	4
	1		4	3
			2	2
			1	3
			4	6
			3
			2
			2
			5

## Sheet: Fig. 2 I, L
Cell number in clones TAM E11.5 - Analysis E16.5
parameter	MADM+ cells in VZ / clone					MADM+ cells in IZ / clone					MADM+ cells in CP / clone					total MADM+ cells / clone
paradigm	control-MADM		Eed-MADM			control-MADM		Eed-MADM			control-MADM		Eed-MADM			control-MADM		Eed-MADM
color of cells	green	red	green	red		green	red	green	red		green	red	green	red		green	red	green	red
genotype of cells	Eed +/+	Eed +/+	Eed -/-	Eed +/+		Eed +/+	Eed +/+	Eed -/-	Eed +/+		Eed +/+	Eed +/+	Eed -/-	Eed +/+		Eed +/+	Eed +/+	Eed -/-	Eed +/+
	3	13	0	12		3	9	0	3		1	24	7	13		7	46	7	28
	8	0	0	7		10	0	0	8		17	6	6	17		35	6	6	32
	0	0	0	3		8	1	8	13		8	3	9	8		16	4	17	24
	7	7	8	10		3	8	2	6		4	16	3	24		14	31	13	40
	3	0	3	6		4	0	5	18		6	6	11	12		13	6	19	36
	1	0	1	0		1	0	0	1		8	2	7	6		10	2	8	7
	10	3	2	0		11	3	1	0		7	0	7	1		28	6	10	1
	2	1	2	0		2	13	3	6		5	9	6	6		9	23	11	12
	3	5	4	3		5	8	7	1		10	12	7	7		18	25	18	11
	4	6	6	2		3	9	12	0		13	15	12	2		20	30	30	4
	1	2	2	3		1	4	2	3		11	1	8	0		13	7	12	6
			18	1				15	0				13	2				46	3

## Sheet: Fig. 2 P, Q
Cell number in clones TAM E12.5 - Analysis P21
parameter	MADM+ cells in minority population			MADM+ cells in majority population			MADM+ cells in deep layers			MADM+ cells in superficial layers			Unit Size
paradigm	control-MADM	Eed-MADM		control-MADM	Eed-MADM		control-MADM	Eed-MADM		control-MADM	Eed-MADM		control-MADM	Eed-MADM
genotype of cells	Eed +/+	Eed -/-		Eed +/+	Eed -/-		Eed +/+	Eed -/-		Eed +/+	Eed -/-		Eed +/+	Eed -/-
	2	0		6	9		0	1		6	8		8	9
	3	2		5	8		1	0		4	8		8	10
	3	4		9	8		3	3		6	5		12	12
	2	3		6	6		1	3		5	3		8	9
	2	3		8	7		2	2		6	5		10	10
	2	3		8	16		3	6		5	10		10	19
	3	3		15	2		4	1		11	1		18	5
	6	0		2	8		0	2		6	6		8	8
	2	2		9	3		3	2		6	1		11	5
	1	2		5	7		1	2		4	5		6	9
	2	0		6	9		2	3		4	8		8	9
	1	1		3	3		1	1		2	2		4	4
	2	3		16	7		6	2		10	5		18	10
	1	4		3	14		1	2		2	12		4	18
	2	2		3	6		3	3		1	3		5	8
		3			1			0			1			4

## Sheet: Fig. 3 E
Number of DEGs
comparison	Eed-MADM vs. control-MADM			cKO-Eed-MADM vs. control-MADM
direction	upregulated DEGs	downregulated DEGs		upregulated DEGs	downregulated DEGs
E12.5	0	2		14	6
E13.5	45	43		317	181
E16.5	280	50		256	528
P0	569	211		2377	1577

## Sheet: Fig. 3 F-G
Number of paradigm-specific DEGs
	total	direct targets (informative from Albert et al. 2017)	indirect targets (informative from Albert et al. 2017)
Eed-MADM specific DEGs	47	10	25
overlapping DEGs	41	17	14
cKO-Eed-MADM specific DEGs	457	155	245

## Sheet: Fig. 4 J
Proliferation assay EdU E14.5 - Analysis E15.5
cell population	EdU+ GFP+ cells / MADM+ cells
paradigm	control-MADM	Eed-MADM	cKO-Eed-MADM
color of cells	green	green	green
genotype of cells	Eed +/+	Eed -/-	Eed -/-
	20.6841	25.7597	12.5577
	30.0089	30.1732	12.0769
	22.9365	21.2235	3.92157

[truncated: 24 more sheets: Fig. 4 O, R, U, X, Fig. 5C, F, Fig. 5 G, Fig. 5 P-S, Fig. 5 T, Fig. 5 U, Fig. 5 V, Fig. 5 W, Fig. 6 B, Fig. 6 H, Fig. 6 L, Fig. 6 P, Fig. S3 B, Fig. S3 C, Fig. S4 Q, Fig. S4 R, Fig. S5 B, Fig. S5 C, Fig. S6 G, Fig. S6 K …]
